# Supplementary material for: miRNA–protein–metabolite interaction network reveals the regulatory network and players of pregnancy regulation in dairy cows
Source: Front Cell Dev Biol. 2024 Aug 2;12:1377172. doi: 10.3389/fcell.2024.1377172 (PMC11329941; doi:10.3389/fcell.2024.1377172)
Supplement: Supplementary file 2 [file Table3.xlsx]

## Sheet: analysis_GO_Slim_Less_FDR_GOMF
Supplementary Table S3 : GO-Slim Molecular Function of the target genes of the miRNA fingerprints in dairy cows.
Analysis Type:	PANTHER Overrepresentation Test (Released 20240226)
Annotation Version and Release Date:	PANTHER version 18.0 Released 2023-08-01
Analyzed List:	upload_1 (Bos taurus)
Reference List:	Bos taurus (all genes in database)
Test Type:	FISHER
Correction:	FDR
PANTHER GO-Slim Molecular Function	Bos taurus - REFLIST (23838)	upload_1 (1095)	upload_1 (expected)	upload_1 (over/under)	upload_1 (fold Enrichment)	upload_1 (raw P-value)	upload_1 (FDR)
water transmembrane transporter activity (GO:0005372)	10	4	0.46	+	8.71	0.000744	0.0369
fucosyltransferase activity (GO:0008417)	19	6	0.87	+	6.87	0.00015	0.0223
growth factor binding (GO:0019838)	46	10	2.11	+	4.73	3.61e-05	0.00716
transmembrane transporter activity (GO:0022857)	875	63	40.19	+	1.57	0.000504	0.0273
transporter activity (GO:0005215)	943	67	43.32	+	1.55	0.000442	0.0292
catalytic activity, acting on a protein (GO:0140096)	1706	111	78.37	+	1.42	0.000189	0.0225
transferase activity (GO:0016740)	1817	115	83.46	+	1.38	0.00045	0.0268
catalytic activity (GO:0003824)	4405	248	202.34	+	1.23	0.000383	0.0285
signaling receptor activity (GO:0038023)	1755	51	80.62	-	0.63	0.000288	0.0285
molecular transducer activity (GO:0060089)	1755	51	80.62	-	0.63	0.000288	0.0244
transmembrane signaling receptor activity (GO:0004888)	1615	42	74.19	-	0.57	2.65e-05	0.00787
