# Supplementary material for: miRNA–protein–metabolite interaction network reveals the regulatory network and players of pregnancy regulation in dairy cows
Source: Front Cell Dev Biol. 2024 Aug 2;12:1377172. doi: 10.3389/fcell.2024.1377172 (PMC11329941; doi:10.3389/fcell.2024.1377172)
Supplement: Supplementary file 4 [file Table6.xlsx]

## Sheet: stitch_interactions (1)
Supplementary Table S6: Protein-protein, protein-metabolite and metabolite-metabolite interactions between proteins and metabolites fingerprints of early pregnancy stage in dairy cows.
Node1	Node2	Neighborhood_on_chromosome	Gene_fusion	Phylogenetic_cooccurrence	Homology	Coexpression	Experimentally_determined_interaction	Database_annotated	Automated_textmining	Prediction	Combined_score
prostaglandin .(prostaglandin E2 or PGE2)	prostaglandin (PGF2α)	0	0	0	0.764	0	0.441	0.9	0.978	0	0.998
MX1	ISG15	0	0	0	0	0.925	0.297	0	0.87	0	0.992
prostaglandin (PGF2α)	prostaglandin .(prostaglandin D2 or PGD2)	0	0	0	0.764	0	0	0.9	0.906	0	0.99
levodopa	tetrahydro.in .	0	0	0	0	0	0	0.9	0.763	0	0.975
prostaglandin .(prostaglandin E2 or PGE2)	prostaglandin .(prostaglandin D2 or PGD2)	0	0	0	0.67	0	0	0.9	0.713	0	0.97
6-keto-PGF1 al.	thromboxane B2	0	0	0	0	0	0	0	0.961	0	0.961
levodopa	tyrosine	0	0	0	0.847	0	0	0.9	0.62	0	0.96
ISG15	MX2	0	0	0	0	0.833	0.297	0	0.677	0	0.958
ALB	APOA1	0	0	0	0	0.179	0	0.9	0.429	0	0.949
prostaglandin . (prostaglandin E2 or PGE2)	thromboxane B2	0	0	0	0	0	0	0	0.938	0	0.938
APOA2	APOA1	0	0	0	0	0.37	0	0.9	0	0	0.934
tetrahydro.in .	tyrosine	0	0	0	0	0	0	0.9	0.358	0	0.933
MX1	OAS1Y	0	0	0	0	0.613	0.297	0	0.759	0	0.929
prostaglandin (PGF2α)	6-keto-PGF1 al.	0	0	0	0.811	0	0	0	0.923	0	0.923
TF	APOA1	0	0	0	0	0.107	0	0.9	0.186	0	0.92
prostaglandin (PGF2α)	thromboxane B2	0	0	0	0	0	0	0	0.92	0	0.92
APOA1	LTF	0	0	0	0	0.107	0	0.9	0.186	0	0.92
FBP	folate	0	0	0	0	0	0.664	0.664	0.307	0	0.917
APOA1	linolenic acid	0	0	0	0	0	0	0.9	0.161	0	0.913
GOT1	tyrosine	0	0	0	0	0	0	0.9	0.136	0	0.911
OAS1Y	MX2	0	0	0	0	0.518	0.297	0	0.76	0	0.911
OAS1X	MX2	0	0	0	0	0.51	0.297	0	0.76	0	0.91
PLIN2	linolenic acid	0	0	0	0	0	0	0.9	0.11	0	0.908
ISG15	OAS1Y	0	0	0	0	0.626	0	0	0.762	0	0.907
C3	prostaglandin .(prostaglandin E2 or PGE2)	0	0	0	0	0	0	0.9	0.104	0	0.907
APOA2	linolenic acid	0	0	0	0	0	0	0.9	0	0	0.9
C3	prostaglandin .(prostaglandin D2 or PGD2)	0	0	0	0	0	0	0.9	0	0	0.9
OAS1X	MX1	0	0	0	0	0.433	0.297	0	0.759	0	0.895
ALB	TF	0	0	0	0	0.114	0	0	0.884	0	0.892
pantothenic ac.	folate	0	0	0	0	0	0.371	0	0.78	0	0.857
HP	APOA1	0	0	0	0	0.076	0.164	0	0.778	0	0.813
OAS1X	ISG15	0	0	0	0	0.212	0	0	0.762	0	0.804
IGFBP2	prostaglandin (PGF2α)	0	0	0	0	0	0	0	0.803	0	0.804
prostaglandin .(prostaglandin E2 or PGE2)	6-keto-PGF1 al.	0	0	0	0.695	0	0	0	0.804	0	0.804
MX1	MX2	0	0	0	0.967	0.799	0	0	0.774	0	0.804
prostaglandin . (prostaglandin D2 or PGD2)	thromboxane B2	0	0	0	0	0	0	0	0.705	0	0.705
PIGR	IL4	0	0	0	0	0	0	0	0.7	0	0.7
