# Supplementary material for: miRNA–protein–metabolite interaction network reveals the regulatory network and players of pregnancy regulation in dairy cows
Source: Front Cell Dev Biol. 2024 Aug 2;12:1377172. doi: 10.3389/fcell.2024.1377172 (PMC11329941; doi:10.3389/fcell.2024.1377172)
Supplement: Supplementary file 5 [file Table4.xlsx]

## Sheet: analysis_GO_Slim_GOCC_FDR_less
Supplementary Table S4: GO-Slim Cellular Components of the target genes of the miRNA fingerprints in dairy cows.
Analysis Type:	PANTHER Overrepresentation Test (Released 20240226)
Annotation Version and Release Date:	PANTHER version 18.0 Released 2023-08-01
Analyzed List:	upload_1 (Bos taurus)
Reference List:	Bos taurus (all genes in database)
Test Type:	FISHER
Correction:	FDR
PANTHER GO-Slim Cellular Component	Bos taurus - REFLIST (23838)	upload_1 (1095)	upload_1 (expected)	upload_1 (over/under)	upload_1 (fold Enrichment)	upload_1 (raw P-value)	upload_1 (FDR)
trans-Golgi network membrane (GO:0032588)	20	6	0.92	+	6.53	0.000206	0.00922
Golgi apparatus subcompartment (GO:0098791)	102	15	4.69	+	3.2	6.39e-05	0.00786
trans-Golgi network (GO:0005802)	90	13	4.13	+	3.14	0.000232	0.00951
anchoring junction (GO:0070161)	267	25	12.26	+	2.04	0.000945	0.0274
endosome (GO:0005768)	310	27	14.24	+	1.9	0.00146	0.0359
Golgi apparatus (GO:0005794)	430	37	19.75	+	1.87	0.000262	0.00993
bounding membrane of organelle (GO:0098588)	448	37	20.58	+	1.8	0.000565	0.0185
cytoplasmic vesicle (GO:0031410)	677	54	31.1	+	1.74	8.11e-05	0.00798
intracellular vesicle (GO:0097708)	681	54	31.28	+	1.73	0.00012	0.00736
cell junction (GO:0030054)	694	55	31.88	+	1.73	9.49e-05	0.00778
vesicle (GO:0031982)	772	59	35.46	+	1.66	0.00015	0.00739
endomembrane system (GO:0012505)	1486	100	68.26	+	1.46	0.000116	0.00819
cytoplasm (GO:0005737)	5990	337	275.15	+	1.22	1.55e-05	0.00763
membrane (GO:0016020)	3993	223	183.42	+	1.22	0.0014	0.0364
intracellular anatomical structure (GO:0005622)	9336	482	428.85	+	1.12	0.000868	0.0267
cellular_component (GO:0005575)	13586	692	624.07	+	1.11	2.1e-05	0.00344
cellular anatomical entity (GO:0110165)	13269	668	609.51	+	1.1	0.000267	0.00937
Unclassified (UNCLASSIFIED)	10252	403	470.93	-	0.86	2.1e-05	0.00516
ribonucleoprotein complex (GO:1990904)	657	14	30.18	-	0.46	0.00122	0.0332
cytosolic ribosome (GO:0022626)	204	0	9.37	-	< 0.01	0.000134	0.00731
