# Supplementary material for: miRNA–protein–metabolite interaction network reveals the regulatory network and players of pregnancy regulation in dairy cows
Source: Front Cell Dev Biol. 2024 Aug 2;12:1377172. doi: 10.3389/fcell.2024.1377172 (PMC11329941; doi:10.3389/fcell.2024.1377172)
Supplement: Supplementary file 6 [file Table1.xlsx]

## Sheet: mirnet_mir_gene
Supplementary Table S1: Summary of the target genes of miRNA fingerprints in dairy cows.
mirnet	mir_id	mir_acc	symbol	embl	entrez	experiment	pmid	score	MFE	note	miranda
mirnet-bta-1955	bta-mir-423-3p	MIMAT0003831	AARD	ENSBTAG00000032738	616184	Predicted miRanda Score: 186	20799968	186	-33.76	predicted	1
mirnet-bta-4763	bta-mir-339a	MIMAT0009293	ABCA6	ENSBTAG00000006921	537351	Predicted miRanda Score: 166	20799968	166	-25.46	predicted	1
mirnet-bta-6244	bta-mir-486	MIMAT0009329	ABCB8	ENSBTAG00000007759	511548	Predicted miRanda Score: 165	20799968	165	-25.52	predicted	1
mirnet-bta-2579	bta-let-7c	MIMAT0004332	ABCD4	ENSBTAG00000014633	528646	Predicted miRanda Score: 169	20799968	169	-30.36	predicted	1
mirnet-bta-3829	bta-mir-197	MIMAT0009257	ABCG4	ENSBTAG00000011800	508443	Predicted miRanda Score: 184	20799968	184	-39.89	predicted	1
mirnet-bta-4764	bta-mir-339a	MIMAT0009293	ABR	ENSBTAG00000008424	515556	Predicted miRanda Score: 348	20799968	348	-58.98	predicted	1
mirnet-bta-1956	bta-mir-423-3p	MIMAT0003831	ACAA1	ENSBTAG00000018283	508324	Predicted miRanda Score: 173	20799968	173	-25.17	predicted	1
mirnet-bta-211	bta-mir-484	MIMAT0003535	ACAD10	ENSBTAG00000001164	511425	Predicted miRanda Score: 164	20799968	164	-25.79	predicted	1
mirnet-bta-4287	bta-mir-326	MIMAT0009286	ACAD9	ENSBTAG00000003242	617428	Predicted miRanda Score: 161	20799968	161	-29.7	predicted	1
mirnet-bta-1957	bta-mir-423-3p	MIMAT0003831	ACADS	ENSBTAG00000007484	511222	Predicted miRanda Score: 177	20799968	177	-28.22	predicted	1
mirnet-bta-886	bta-mir-27b	MIMAT0003546	ACCS	ENSBTAG00000008465	505649	Predicted miRanda Score: 165	20799968	165	-29.26	predicted	1
mirnet-bta-1958	bta-mir-423-3p	MIMAT0003831	ACE2	ENSBTAG00000034402	101908244	Predicted miRanda Score: 168	20799968	168	-31.11	predicted	1
mirnet-bta-2513	bta-mir-30c	MIMAT0003850	ACTR1B	ENSBTAG00000021067	514371	Predicted miRanda Score: 174	20799968	174	-25.61	predicted	1
mirnet-bta-4765	bta-mir-339a	MIMAT0009293	ACTR2	ENSBTAG00000009761	538486	Predicted miRanda Score: 180	20799968	180	-36.67	predicted	1
mirnet-bta-4766	bta-mir-339a	MIMAT0009293	ADAMTS1	ENSBTAG00000000706	512171	Predicted miRanda Score: 169	20799968	169	-28.22	predicted	1
mirnet-bta-4288	bta-mir-326	MIMAT0009286	ADCY6	ENSBTAG00000005464	509936	Predicted miRanda Score: 180	20799968	180	-29.33	predicted	1
mirnet-bta-847	bta-mir-205	MIMAT0003545	ADH4	ENSBTAG00000034139	520508	Predicted miRanda Score: 173	20799968	173	-26.33	predicted	1
mirnet-bta-3736	bta-mir-193b	MIMAT0009253	ADORA2B	ENSBTAG00000007581	529760	Predicted miRanda Score: 177	20799968	177	-28.12	predicted	1
mirnet-bta-212	bta-mir-484	MIMAT0003535	ADRM1	ENSBTAG00000003058	519729	Predicted miRanda Score: 177	20799968	177	-25.19	predicted	1
mirnet-bta-161	bta-mir-320a	MIMAT0003534	AGK	ENSBTAG00000019265	514693	Predicted miRanda Score: 175	20799968	175	-29.48	predicted	1
mirnet-bta-3737	bta-mir-193b	MIMAT0009253	AGO1	ENSBTAG00000012253	522972	Predicted miRanda Score: 164	20799968	164	-31.42	predicted	1
mirnet-bta-162	bta-mir-320a	MIMAT0003534	AK2	ENSBTAG00000017605	280716	Predicted miRanda Score: 175	20799968	175	-26.03	predicted	1
mirnet-bta-213	bta-mir-484	MIMAT0003535	AK4	ENSBTAG00000030674	517063	Predicted miRanda Score: 168	20799968	168	-25.93	predicted	1
mirnet-bta-4289	bta-mir-326	MIMAT0009286	AKIRIN1	ENSBTAG00000004715	615039	Predicted miRanda Score: 170	20799968	170	-31.52	predicted	1
mirnet-bta-1959	bta-mir-423-3p	MIMAT0003831	AKT1	ENSBTAG00000017636	280991	Predicted miRanda Score: 175	20799968	175	-32.72	predicted	1
mirnet-bta-4767	bta-mir-339a	MIMAT0009293	ALDH3A2	ENSBTAG00000039161	513967	Predicted miRanda Score: 187	20799968	187	-36.4	predicted	1
mirnet-bta-4768	bta-mir-339a	MIMAT0009293	ALG11	ENSBTAG00000010337	540845	Predicted miRanda Score: 175	20799968	175	-31.42	predicted	1
mirnet-bta-1960	bta-mir-423-3p	MIMAT0003831	ALKBH1	ENSBTAG00000008133	538733	Predicted miRanda Score: 164	20799968	164	-28.39	predicted	1
mirnet-bta-3738	bta-mir-193b	MIMAT0009253	ALKBH5	ENSBTAG00000025046	533303	Predicted miRanda Score: 167	20799968	167	-26.7	predicted	1
mirnet-bta-4769	bta-mir-339a	MIMAT0009293	ALPL	ENSBTAG00000008951	280994	Predicted miRanda Score: 165	20799968	165	-26.85	predicted	1
mirnet-bta-214	bta-mir-484	MIMAT0003535	ALPL	ENSBTAG00000008951	280994	Predicted miRanda Score: 161	20799968	161	-26.24	predicted	1
mirnet-bta-4290	bta-mir-326	MIMAT0009286	AMDHD2	ENSBTAG00000001022	521401	Predicted miRanda Score: 160	20799968	160	-26.77	predicted	1
mirnet-bta-4291	bta-mir-326	MIMAT0009286	AMOTL1	ENSBTAG00000018945	541209	Predicted miRanda Score: 170	20799968	170	-29.94	predicted	1
mirnet-bta-3298	bta-mir-143	MIMAT0009233	AMPD2	ENSBTAG00000013018	514185	Predicted miRanda Score: 182	20799968	182	-28.19	predicted	1
mirnet-bta-4292	bta-mir-326	MIMAT0009286	ANKRD39	ENSBTAG00000035244	510840	Predicted miRanda Score: 172	20799968	172	-30.14	predicted	1
mirnet-bta-3739	bta-mir-193b	MIMAT0009253	ANKRD54	ENSBTAG00000010789	538961	Predicted miRanda Score: 185	20799968	185	-31.12	predicted	1
mirnet-bta-4293	bta-mir-326	MIMAT0009286	ANKRD65	ENSBTAG00000039055	788407	Predicted miRanda Score: 176	20799968	176	-33.79	predicted	1
mirnet-bta-215	bta-mir-484	MIMAT0003535	ANKRD65	ENSBTAG00000039055	788407	Predicted miRanda Score: 177	20799968	177	-25.49	predicted	1
mirnet-bta-3740	bta-mir-193b	MIMAT0009253	ANKS3	ENSBTAG00000006593	528545	Predicted miRanda Score: 166	20799968	166	-28.76	predicted	1
mirnet-bta-4770	bta-mir-339a	MIMAT0009293	ANXA11	ENSBTAG00000020940	282142	Predicted miRanda Score: 181	20799968	181	-26.19	predicted	1
mirnet-bta-3741	bta-mir-193b	MIMAT0009253	AOAH	ENSBTAG00000018119	768208	Predicted miRanda Score: 170	20799968	170	-26.21	predicted	1
mirnet-bta-216	bta-mir-484	MIMAT0003535	AOC3	ENSBTAG00000030333	281002	Predicted miRanda Score: 167	20799968	167	-31.51	predicted	1
mirnet-bta-217	bta-mir-484	MIMAT0003535	AOC3	ENSBTAG00000030333	281002	Predicted miRanda Score: 167	20799968	167	-31.51	predicted	1
mirnet-bta-218	bta-mir-484	MIMAT0003535	AOC3	ENSBTAG00000046264		Predicted miRanda Score: 172	20799968	172	-29.5	predicted	1
mirnet-bta-219	bta-mir-484	MIMAT0003535	AP1M2	ENSBTAG00000021160	515766	Predicted miRanda Score: 163	20799968	163	-26.26	predicted	1
mirnet-bta-4771	bta-mir-339a	MIMAT0009293	AP2A1	ENSBTAG00000019180	784636	Predicted miRanda Score: 173	20799968	173	-26.94	predicted	1
mirnet-bta-220	bta-mir-484	MIMAT0003535	AP2A2	ENSBTAG00000009915	515216	Predicted miRanda Score: 171	20799968	171	-28.97	predicted	1
mirnet-bta-4772	bta-mir-339a	MIMAT0009293	AP3M2	ENSBTAG00000001243	509427	Predicted miRanda Score: 173	20799968	173	-28.8	predicted	1
mirnet-bta-221	bta-mir-484	MIMAT0003535	AQP1	ENSBTAG00000000745	282653	Predicted miRanda Score: 351	20799968	351	-58.26	predicted	1
mirnet-bta-222	bta-mir-484	MIMAT0003535	AQP3	ENSBTAG00000008493	780866	Predicted miRanda Score: 169	20799968	169	-28.2	predicted	1
mirnet-bta-3830	bta-mir-197	MIMAT0009257	AQP5	ENSBTAG00000026813	782368	Predicted miRanda Score: 163	20799968	163	-26.2	predicted	1
mirnet-bta-4773	bta-mir-339a	MIMAT0009293	AQP5	ENSBTAG00000026813	782368	Predicted miRanda Score: 353	20799968	353	-62.05	predicted	1
mirnet-bta-163	bta-mir-320a	MIMAT0003534	AQP8	ENSBTAG00000020184	450206	Predicted miRanda Score: 174	20799968	174	-27.35	predicted	1
mirnet-bta-4294	bta-mir-326	MIMAT0009286	AQP8	ENSBTAG00000020184	450206	Predicted miRanda Score: 172	20799968	172	-31.14	predicted	1
mirnet-bta-4774	bta-mir-339a	MIMAT0009293	ARFIP2	ENSBTAG00000003566	514938	Predicted miRanda Score: 161	20799968	161	-25.02	predicted	1
mirnet-bta-4775	bta-mir-339a	MIMAT0009293	ARHGAP1	ENSBTAG00000016501	512817	Predicted miRanda Score: 175	20799968	175	-28.48	predicted	1
mirnet-bta-3309	bta-mir-146b	MIMAT0009235	ARHGAP27	ENSBTAG00000000571		Predicted miRanda Score: 171	20799968	171	-26.18	predicted	1
mirnet-bta-3742	bta-mir-193b	MIMAT0009253	ARHGAP35	ENSBTAG00000015543	540310	Predicted miRanda Score: 167	20799968	167	-26.72	predicted	1
mirnet-bta-4776	bta-mir-339a	MIMAT0009293	ARHGAP35	ENSBTAG00000015543	540310	Predicted miRanda Score: 165	20799968	165	-26.82	predicted	1
mirnet-bta-223	bta-mir-484	MIMAT0003535	ARHGEF19	ENSBTAG00000005670	617280	Predicted miRanda Score: 160	20799968	160	-27.02	predicted	1
mirnet-bta-4777	bta-mir-339a	MIMAT0009293	ARHGEF5	ENSBTAG00000001815	516290	Predicted miRanda Score: 171	20799968	171	-26.35	predicted	1
mirnet-bta-1961	bta-mir-423-3p	MIMAT0003831	ARHGEF5	ENSBTAG00000001815	516290	Predicted miRanda Score: 160	20799968	160	-25.75	predicted	1
mirnet-bta-4778	bta-mir-339a	MIMAT0009293	ARID5A	ENSBTAG00000014090	524118	Predicted miRanda Score: 176	20799968	176	-29.06	predicted	1
mirnet-bta-1962	bta-mir-423-3p	MIMAT0003831	ARL8A	ENSBTAG00000006574	101906089	Predicted miRanda Score: 175	20799968	175	-32.48	predicted	1
mirnet-bta-4779	bta-mir-339a	MIMAT0009293	ARMC6	ENSBTAG00000013291	514111	Predicted miRanda Score: 166	20799968	166	-28.14	predicted	1
mirnet-bta-4295	bta-mir-326	MIMAT0009286	ARMC7	ENSBTAG00000014799	613424	Predicted miRanda Score: 164	20799968	164	-27.56	predicted	1
mirnet-bta-4296	bta-mir-326	MIMAT0009286	ARVCF	ENSBTAG00000001473	517045	Predicted miRanda Score: 174	20799968	174	-35.24	predicted	1
mirnet-bta-4297	bta-mir-326	MIMAT0009286	ASB2	ENSBTAG00000007109	539244	Predicted miRanda Score: 168	20799968	168	-34.79	predicted	1
mirnet-bta-848	bta-mir-205	MIMAT0003545	ASCL2	ENSBTAG00000026769	664650	Predicted miRanda Score: 172	20799968	172	-25.71	predicted	1
mirnet-bta-4780	bta-mir-339a	MIMAT0009293	ASH1L	ENSBTAG00000003954	540563	Predicted miRanda Score: 168	20799968	168	-27.36	predicted	1
mirnet-bta-24	bta-let-7f	MIMAT0003519	ATP2A2	ENSBTAG00000001398	540568	Predicted miRanda Score: 178	20799968	178	-26.65	predicted	1
mirnet-bta-4298	bta-mir-326	MIMAT0009286	ATP2A3	ENSBTAG00000014806	512313	Predicted miRanda Score: 332	20799968	332	-58.25	predicted	1
mirnet-bta-224	bta-mir-484	MIMAT0003535	ATP2A3	ENSBTAG00000014806	512313	Predicted miRanda Score: 170	20799968	170	-25.74	predicted	1
mirnet-bta-4781	bta-mir-339a	MIMAT0009293	ATP5D	ENSBTAG00000000550	338081	Predicted miRanda Score: 171	20799968	171	-27.64	predicted	1
mirnet-bta-5850	bta-mir-433	MIMAT0009318	ATP6V0A2	ENSBTAG00000007272	338038	Predicted miRanda Score: 168	20799968	168	-27	predicted	1
mirnet-bta-225	bta-mir-484	MIMAT0003535	ATP6V0E2	ENSBTAG00000006022	505224	Predicted miRanda Score: 160	20799968	160	-28.73	predicted	1
mirnet-bta-226	bta-mir-484	MIMAT0003535	ATP6V1D	ENSBTAG00000016309	404152	Predicted miRanda Score: 181	20799968	181	-29.66	predicted	1
mirnet-bta-4782	bta-mir-339a	MIMAT0009293	ATXN7L1	ENSBTAG00000002037	534448	Predicted miRanda Score: 173	20799968	173	-31.21	predicted	1
mirnet-bta-227	bta-mir-484	MIMAT0003535	ATXN7L3	ENSBTAG00000019662	525252	Predicted miRanda Score: 174	20799968	174	-33.54	predicted	1
mirnet-bta-228	bta-mir-484	MIMAT0003535	AURKA	ENSBTAG00000013009	504437	Predicted miRanda Score: 172	20799968	172	-26.73	predicted	1
mirnet-bta-2514	bta-mir-30c	MIMAT0003850	AURKB	ENSBTAG00000001717	360192	Predicted miRanda Score: 196	20799968	196	-31.93	predicted	1
mirnet-bta-1963	bta-mir-423-3p	MIMAT0003831	AXIN1	ENSBTAG00000016577	504357	Predicted miRanda Score: 171	20799968	171	-28.95	predicted	1
mirnet-bta-164	bta-mir-320a	MIMAT0003534	AXIN2	ENSBTAG00000030162	511619	Predicted miRanda Score: 342	20799968	342	-50.97	predicted	1
mirnet-bta-1964	bta-mir-423-3p	MIMAT0003831	AZGP1	ENSBTAG00000026236	508800	Predicted miRanda Score: 167	20799968	167	-25.69	predicted	1
mirnet-bta-229	bta-mir-484	MIMAT0003535	B4GALNT4	ENSBTAG00000024814	100137759	Predicted miRanda Score: 170	20799968	170	-27.58	predicted	1
mirnet-bta-230	bta-mir-484	MIMAT0003535	B4GALT6	ENSBTAG00000044063	524460	Predicted miRanda Score: 171	20799968	171	-25.12	predicted	1
mirnet-bta-4783	bta-mir-339a	MIMAT0009293	BACE1	ENSBTAG00000019365	614333	Predicted miRanda Score: 166	20799968	166	-28.69	predicted	1
mirnet-bta-4784	bta-mir-339a	MIMAT0009293	BAP18	ENSBTAG00000021931	512885	Predicted miRanda Score: 172	20799968	172	-27.47	predicted	1
mirnet-bta-165	bta-mir-320a	MIMAT0003534	BARX2	ENSBTAG00000020643	617465	Predicted miRanda Score: 181	20799968	181	-30.49	predicted	1
mirnet-bta-1965	bta-mir-423-3p	MIMAT0003831	BAZ1B	ENSBTAG00000005197	508442	Predicted miRanda Score: 165	20799968	165	-26.9	predicted	1
mirnet-bta-4299	bta-mir-326	MIMAT0009286	BCAN	ENSBTAG00000015789	281019	Predicted miRanda Score: 162	20799968	162	-25.65	predicted	1
mirnet-bta-1	bta-mir-26a	MIMAT0003516	BCDIN3D	ENSBTAG00000017781	505650	Predicted miRanda Score: 176	20799968	176	-28.12	predicted	1
mirnet-bta-4300	bta-mir-326	MIMAT0009286	BCL2L2	ENSBTAG00000019692	767601	Predicted miRanda Score: 168	20799968	168	-25.54	predicted	1
mirnet-bta-3831	bta-mir-197	MIMAT0009257	BET1	ENSBTAG00000003424	616526	Predicted miRanda Score: 168	20799968	168	-25.39	predicted	1
mirnet-bta-231	bta-mir-484	MIMAT0003535	BET1	ENSBTAG00000003424	616526	Predicted miRanda Score: 166	20799968	166	-26.2	predicted	1
mirnet-bta-232	bta-mir-484	MIMAT0003535	BNIP1	ENSBTAG00000002021	614520	Predicted miRanda Score: 170	20799968	170	-28.14	predicted	1
mirnet-bta-1966	bta-mir-423-3p	MIMAT0003831	BOK	ENSBTAG00000008711	504851	Predicted miRanda Score: 172	20799968	172	-31.42	predicted	1
mirnet-bta-4301	bta-mir-326	MIMAT0009286	BRE	ENSBTAG00000031335	614152	Predicted miRanda Score: 172	20799968	172	-29.61	predicted	1
mirnet-bta-233	bta-mir-484	MIMAT0003535	BRF1	ENSBTAG00000012753		Predicted miRanda Score: 166	20799968	166	-26.08	predicted	1
mirnet-bta-4302	bta-mir-326	MIMAT0009286	BRF2	ENSBTAG00000027665	512789	Predicted miRanda Score: 166	20799968	166	-30.46	predicted	1
mirnet-bta-4303	bta-mir-326	MIMAT0009286	C12orf43	ENSBTAG00000021796	507351	Predicted miRanda Score: 160	20799968	160	-26.85	predicted	1
mirnet-bta-4304	bta-mir-326	MIMAT0009286	C12orf65	ENSBTAG00000020503	507595	Predicted miRanda Score: 162	20799968	162	-26.79	predicted	1
mirnet-bta-4305	bta-mir-326	MIMAT0009286	C14orf180	ENSBTAG00000022775	615365	Predicted miRanda Score: 163	20799968	163	-29.43	predicted	1
mirnet-bta-234	bta-mir-484	MIMAT0003535	C16orf54	ENSBTAG00000047448	100125414	Predicted miRanda Score: 174	20799968	174	-25.31	predicted	1
mirnet-bta-4306	bta-mir-326	MIMAT0009286	C16orf59	ENSBTAG00000024884	616898	Predicted miRanda Score: 178	20799968	178	-37.17	predicted	1
mirnet-bta-235	bta-mir-484	MIMAT0003535	C1orf228	ENSBTAG00000011822	614845	Predicted miRanda Score: 172	20799968	172	-26.28	predicted	1
mirnet-bta-3832	bta-mir-197	MIMAT0009257	C1R	ENSBTAG00000008612	511581	Predicted miRanda Score: 166	20799968	166	-26.5	predicted	1
mirnet-bta-3833	bta-mir-197	MIMAT0009257	C1R	ENSBTAG00000008612	511581	Predicted miRanda Score: 166	20799968	166	-26.5	predicted	1
mirnet-bta-4785	bta-mir-339a	MIMAT0009293	C21orf2	ENSBTAG00000019589	518967	Predicted miRanda Score: 168	20799968	168	-32.91	predicted	1
mirnet-bta-236	bta-mir-484	MIMAT0003535	C2CD2L	ENSBTAG00000015013	511966	Predicted miRanda Score: 172	20799968	172	-27.77	predicted	1
mirnet-bta-237	bta-mir-484	MIMAT0003535	C2orf49	ENSBTAG00000012332	540024	Predicted miRanda Score: 167	20799968	167	-26.33	predicted	1
mirnet-bta-4786	bta-mir-339a	MIMAT0009293	C4orf45	ENSBTAG00000033547	768029	Predicted miRanda Score: 168	20799968	168	-25.08	predicted	1
mirnet-bta-166	bta-mir-320a	MIMAT0003534	C5AR1	ENSBTAG00000020872	493645	Predicted miRanda Score: 184	20799968	184	-28.42	predicted	1
mirnet-bta-238	bta-mir-484	MIMAT0003535	C5AR2	ENSBTAG00000037735	522144	Predicted miRanda Score: 162	20799968	162	-25.72	predicted	1
mirnet-bta-239	bta-mir-484	MIMAT0003535	C6orf89	ENSBTAG00000002393	618886	Predicted miRanda Score: 162	20799968	162	-27.4	predicted	1
mirnet-bta-1967	bta-mir-423-3p	MIMAT0003831	C7orf50	ENSBTAG00000026192		Predicted miRanda Score: 174	20799968	174	-32.09	predicted	1
mirnet-bta-240	bta-mir-484	MIMAT0003535	C7orf50	ENSBTAG00000026192		Predicted miRanda Score: 168	20799968	168	-35.06	predicted	1
mirnet-bta-4787	bta-mir-339a	MIMAT0009293	C8A	ENSBTAG00000003774	527391	Predicted miRanda Score: 166	20799968	166	-28.28	predicted	1
mirnet-bta-3743	bta-mir-193b	MIMAT0009253	C9orf16	ENSBTAG00000014150	616015	Predicted miRanda Score: 170	20799968	170	-28.8	predicted	1
mirnet-bta-1968	bta-mir-423-3p	MIMAT0003831	CA7	ENSBTAG00000020889	520403	Predicted miRanda Score: 166	20799968	166	-27.74	predicted	1
mirnet-bta-121	bta-mir-221	MIMAT0003529	CABYR	ENSBTAG00000005638	510319	Predicted miRanda Score: 178	20799968	178	-27.7	predicted	1
mirnet-bta-3744	bta-mir-193b	MIMAT0009253	CACNG1	ENSBTAG00000007547	781184	Predicted miRanda Score: 174	20799968	174	-25.03	predicted	1
mirnet-bta-3312	bta-mir-146b	MIMAT0009235	CALHM2	ENSBTAG00000009719	537067	Predicted miRanda Score: 185	20799968	185	-25.46	predicted	1
mirnet-bta-167	bta-mir-320a	MIMAT0003534	CALHM2	ENSBTAG00000009719	537067	Predicted miRanda Score: 176	20799968	176	-25.53	predicted	1
mirnet-bta-3745	bta-mir-193b	MIMAT0009253	CALU	ENSBTAG00000016481	539218	Predicted miRanda Score: 175	20799968	175	-31.36	predicted	1
mirnet-bta-849	bta-mir-205	MIMAT0003545	CAMKV	ENSBTAG00000004878	525741	Predicted miRanda Score: 174	20799968	174	-26.68	predicted	1
mirnet-bta-3746	bta-mir-193b	MIMAT0009253	CAPN5	ENSBTAG00000005034	536988	Predicted miRanda Score: 171	20799968	171	-25.64	predicted	1
mirnet-bta-4307	bta-mir-326	MIMAT0009286	CAPN5	ENSBTAG00000005034	536988	Predicted miRanda Score: 167	20799968	167	-28.89	predicted	1
mirnet-bta-1969	bta-mir-423-3p	MIMAT0003831	CAPN5	ENSBTAG00000005034	536988	Predicted miRanda Score: 169	20799968	169	-26.55	predicted	1
mirnet-bta-4788	bta-mir-339a	MIMAT0009293	CARHSP1	ENSBTAG00000001441	506760	Predicted miRanda Score: 166	20799968	166	-25.21	predicted	1
mirnet-bta-887	bta-mir-27b	MIMAT0003546	CARNS1	ENSBTAG00000017690	783525	Predicted miRanda Score: 174	20799968	174	-25.8	predicted	1
mirnet-bta-4789	bta-mir-339a	MIMAT0009293	CASKIN2	ENSBTAG00000007220	789036	Predicted miRanda Score: 164	20799968	164	-25.6	predicted	1
mirnet-bta-4308	bta-mir-326	MIMAT0009286	CASP2	ENSBTAG00000018159	531419	Predicted miRanda Score: 166	20799968	166	-26.49	predicted	1
mirnet-bta-850	bta-mir-205	MIMAT0003545	CBX6	ENSBTAG00000046724	513830	Predicted miRanda Score: 174	20799968	174	-26.25	predicted	1
mirnet-bta-4309	bta-mir-326	MIMAT0009286	CCDC116	ENSBTAG00000006173	618136	Predicted miRanda Score: 164	20799968	164	-25.23	predicted	1
mirnet-bta-4790	bta-mir-339a	MIMAT0009293	CCDC137	ENSBTAG00000000356	511225	Predicted miRanda Score: 167	20799968	167	-26.83	predicted	1
mirnet-bta-4310	bta-mir-326	MIMAT0009286	CCDC151	ENSBTAG00000008201	517994	Predicted miRanda Score: 168	20799968	168	-28.08	predicted	1
mirnet-bta-4791	bta-mir-339a	MIMAT0009293	CCDC151	ENSBTAG00000008201	517994	Predicted miRanda Score: 165	20799968	165	-32.46	predicted	1
mirnet-bta-4311	bta-mir-326	MIMAT0009286	CCDC69	ENSBTAG00000002834	529878	Predicted miRanda Score: 180	20799968	180	-29.39	predicted	1
mirnet-bta-3834	bta-mir-197	MIMAT0009257	CCDC85C	ENSBTAG00000025181	617455	Predicted miRanda Score: 163	20799968	163	-26.65	predicted	1
mirnet-bta-1970	bta-mir-423-3p	MIMAT0003831	CCDC85C	ENSBTAG00000025181	617455	Predicted miRanda Score: 172	20799968	172	-27.27	predicted	1
mirnet-bta-241	bta-mir-484	MIMAT0003535	CCDC86	ENSBTAG00000014215	540913	Predicted miRanda Score: 170	20799968	170	-25.48	predicted	1
mirnet-bta-4312	bta-mir-326	MIMAT0009286	CCDC88C	ENSBTAG00000000838	515039	Predicted miRanda Score: 164	20799968	164	-34.65	predicted	1
mirnet-bta-242	bta-mir-484	MIMAT0003535	CCKBR	ENSBTAG00000005236	281665	Predicted miRanda Score: 178	20799968	178	-31.76	predicted	1
mirnet-bta-4313	bta-mir-326	MIMAT0009286	CCL21	ENSBTAG00000010161	511112	Predicted miRanda Score: 172	20799968	172	-30.91	predicted	1
mirnet-bta-5851	bta-mir-433	MIMAT0009318	CCL24	ENSBTAG00000026275	617258	Predicted miRanda Score: 171	20799968	171	-25.28	predicted	1
mirnet-bta-3747	bta-mir-193b	MIMAT0009253	CCND3	ENSBTAG00000010106	540547	Predicted miRanda Score: 168	20799968	168	-26.42	predicted	1
mirnet-bta-4792	bta-mir-339a	MIMAT0009293	CCR1	ENSBTAG00000019428	407771	Predicted miRanda Score: 172	20799968	172	-27.1	predicted	1
mirnet-bta-243	bta-mir-484	MIMAT0003535	CCS	ENSBTAG00000004343	515022	Predicted miRanda Score: 167	20799968	167	-25.91	predicted	1
mirnet-bta-4793	bta-mir-339a	MIMAT0009293	CD14	ENSBTAG00000015032	281048	Predicted miRanda Score: 162	20799968	162	-27.47	predicted	1
mirnet-bta-852	bta-mir-205	MIMAT0003545	CD247	ENSBTAG00000012700	281056	Predicted miRanda Score: 165	20799968	165	-27.54	predicted	1
mirnet-bta-4794	bta-mir-339a	MIMAT0009293	CD300LG	ENSBTAG00000007434	615388	Predicted miRanda Score: 171	20799968	171	-29.26	predicted	1
mirnet-bta-244	bta-mir-484	MIMAT0003535	CD300LG	ENSBTAG00000007434	615388	Predicted miRanda Score: 178	20799968	178	-32.73	predicted	1
mirnet-bta-888	bta-mir-27b	MIMAT0003546	CD86	ENSBTAG00000013118	414345	Predicted miRanda Score: 169	20799968	169	-26.94	predicted	1
mirnet-bta-4314	bta-mir-326	MIMAT0009286	CD8A	ENSBTAG00000021141	281060	Predicted miRanda Score: 171	20799968	171	-26.83	predicted	1
mirnet-bta-4315	bta-mir-326	MIMAT0009286	CDAN1	ENSBTAG00000005751	538940	Predicted miRanda Score: 175	20799968	175	-29.73	predicted	1
mirnet-bta-4316	bta-mir-326	MIMAT0009286	CDC25A	ENSBTAG00000009586	520188	Predicted miRanda Score: 167	20799968	167	-26.37	predicted	1
mirnet-bta-853	bta-mir-205	MIMAT0003545	CDC42BPB	ENSBTAG00000016456	508226	Predicted miRanda Score: 176	20799968	176	-25.4	predicted	1
mirnet-bta-3748	bta-mir-193b	MIMAT0009253	CDC42BPG	ENSBTAG00000009736	518121	Predicted miRanda Score: 164	20799968	164	-27.83	predicted	1
mirnet-bta-3835	bta-mir-197	MIMAT0009257	CDC42BPG	ENSBTAG00000009736	518121	Predicted miRanda Score: 179	20799968	179	-28.25	predicted	1
mirnet-bta-245	bta-mir-484	MIMAT0003535	CDC42EP4	ENSBTAG00000019115	540152	Predicted miRanda Score: 174	20799968	174	-30.94	predicted	1
mirnet-bta-3836	bta-mir-197	MIMAT0009257	CDC42SE1	ENSBTAG00000015363	614042	Predicted miRanda Score: 183	20799968	183	-33.47	predicted	1
mirnet-bta-4795	bta-mir-339a	MIMAT0009293	CDC7	ENSBTAG00000016307	516094	Predicted miRanda Score: 164	20799968	164	-25.8	predicted	1
mirnet-bta-168	bta-mir-320a	MIMAT0003534	CDH20	ENSBTAG00000001739	538924	Predicted miRanda Score: 177	20799968	177	-25.28	predicted	1
mirnet-bta-4317	bta-mir-326	MIMAT0009286	CDK9	ENSBTAG00000004695	520580	Predicted miRanda Score: 161	20799968	161	-28.32	predicted	1
mirnet-bta-169	bta-mir-320a	MIMAT0003534	CDSN	ENSBTAG00000021721	522351	Predicted miRanda Score: 178	20799968	178	-25.63	predicted	1
mirnet-bta-170	bta-mir-320a	MIMAT0003534	CELF3	ENSBTAG00000019131	513347	Predicted miRanda Score: 174	20799968	174	-25.51	predicted	1
mirnet-bta-246	bta-mir-484	MIMAT0003535	CEND1	ENSBTAG00000001228	504370	Predicted miRanda Score: 170	20799968	170	-27.41	predicted	1
mirnet-bta-247	bta-mir-484	MIMAT0003535	CEP85	ENSBTAG00000009579	517520	Predicted miRanda Score: 180	20799968	180	-34.3	predicted	1
mirnet-bta-3837	bta-mir-197	MIMAT0009257	CERS3	ENSBTAG00000006987	614354	Predicted miRanda Score: 175	20799968	175	-26.79	predicted	1
mirnet-bta-4796	bta-mir-339a	MIMAT0009293	CERS5	ENSBTAG00000017395	530776	Predicted miRanda Score: 176	20799968	176	-29.17	predicted	1
mirnet-bta-2580	bta-let-7c	MIMAT0004332	CFAP97	ENSBTAG00000013211	508280	Predicted miRanda Score: 174	20799968	174	-27.37	predicted	1
mirnet-bta-4318	bta-mir-326	MIMAT0009286	CGN1	ENSBTAG00000006536	281068	Predicted miRanda Score: 172	20799968	172	-25.92	predicted	1
mirnet-bta-4797	bta-mir-339a	MIMAT0009293	CHAC1	ENSBTAG00000010371	505991	Predicted miRanda Score: 173	20799968	173	-26.53	predicted	1
mirnet-bta-4798	bta-mir-339a	MIMAT0009293	CHD2	ENSBTAG00000017776	535026	Predicted miRanda Score: 171	20799968	171	-25.33	predicted	1
mirnet-bta-248	bta-mir-484	MIMAT0003535	CHD2	ENSBTAG00000017776	535026	Predicted miRanda Score: 177	20799968	177	-30.38	predicted	1
mirnet-bta-3838	bta-mir-197	MIMAT0009257	CHD3	ENSBTAG00000014377	532673	Predicted miRanda Score: 186	20799968	186	-38.01	predicted	1
mirnet-bta-3749	bta-mir-193b	MIMAT0009253	CHRM4	ENSBTAG00000033699	512928	Predicted miRanda Score: 182	20799968	182	-26.57	predicted	1
mirnet-bta-249	bta-mir-484	MIMAT0003535	CHST4	ENSBTAG00000016968	539063	Predicted miRanda Score: 162	20799968	162	-25.67	predicted	1
mirnet-bta-3839	bta-mir-197	MIMAT0009257	CIAO1	ENSBTAG00000015659	100850134	Predicted miRanda Score: 168	20799968	168	-26.75	predicted	1
mirnet-bta-250	bta-mir-484	MIMAT0003535	CIAO1	ENSBTAG00000015659	100850134	Predicted miRanda Score: 170	20799968	170	-25.18	predicted	1
mirnet-bta-3313	bta-mir-146b	MIMAT0009235	CILP2	ENSBTAG00000014969	520750	Predicted miRanda Score: 163	20799968	163	-25.04	predicted	1
mirnet-bta-4319	bta-mir-326	MIMAT0009286	CLCN7	ENSBTAG00000015889	513545	Predicted miRanda Score: 331	20799968	331	-50.93	predicted	1
mirnet-bta-889	bta-mir-27b	MIMAT0003546	CLDN11	ENSBTAG00000019060	508268	Predicted miRanda Score: 170	20799968	170	-25.15	predicted	1
mirnet-bta-3750	bta-mir-193b	MIMAT0009253	CLDN4	ENSBTAG00000026278	414921	Predicted miRanda Score: 175	20799968	175	-25.04	predicted	1
mirnet-bta-251	bta-mir-484	MIMAT0003535	CLIC3	ENSBTAG00000015085	505436	Predicted miRanda Score: 332	20799968	332	-62.04	predicted	1
mirnet-bta-3315	bta-mir-146b	MIMAT0009235	CLNS1A	ENSBTAG00000019930	613968	Predicted miRanda Score: 170	20799968	170	-25.87	predicted	1
mirnet-bta-4799	bta-mir-339a	MIMAT0009293	CMTM5	ENSBTAG00000032709	510145	Predicted miRanda Score: 162	20799968	162	-27.57	predicted	1
mirnet-bta-171	bta-mir-320a	MIMAT0003534	CMTR1	ENSBTAG00000017091	509620	Predicted miRanda Score: 179	20799968	179	-27.92	predicted	1
mirnet-bta-252	bta-mir-484	MIMAT0003535	CNGA2	ENSBTAG00000020725	407172	Predicted miRanda Score: 172	20799968	172	-28.3	predicted	1
mirnet-bta-4800	bta-mir-339a	MIMAT0009293	CNNM4	ENSBTAG00000019213	522382	Predicted miRanda Score: 162	20799968	162	-27.18	predicted	1
mirnet-bta-4801	bta-mir-339a	MIMAT0009293	CNPPD1	ENSBTAG00000012619	507473	Predicted miRanda Score: 170	20799968	170	-28.54	predicted	1
mirnet-bta-253	bta-mir-484	MIMAT0003535	CNPPD1	ENSBTAG00000012619	507473	Predicted miRanda Score: 163	20799968	163	-25.53	predicted	1
mirnet-bta-4802	bta-mir-339a	MIMAT0009293	CNPY4	ENSBTAG00000007016	505637	Predicted miRanda Score: 351	20799968	351	-62.24	predicted	1
mirnet-bta-9802	bta-mir-92a	MIMAT0009383	COL27A1	ENSBTAG00000019807		Predicted miRanda Score: 170	20799968	170	-25.54	predicted	1
mirnet-bta-1971	bta-mir-423-3p	MIMAT0003831	COL4A1	ENSBTAG00000012849	282191	Predicted miRanda Score: 175	20799968	175	-25.02	predicted	1
mirnet-bta-4320	bta-mir-326	MIMAT0009286	COLQ	ENSBTAG00000040193	514615	Predicted miRanda Score: 160	20799968	160	-29.07	predicted	1
mirnet-bta-4321	bta-mir-326	MIMAT0009286	COPS8	ENSBTAG00000005854	540493	Predicted miRanda Score: 166	20799968	166	-29.31	predicted	1
mirnet-bta-3751	bta-mir-193b	MIMAT0009253	COPZ1	ENSBTAG00000005384	281707	Predicted miRanda Score: 178	20799968	178	-25.51	predicted	1
mirnet-bta-4803	bta-mir-339a	MIMAT0009293	COPZ1	ENSBTAG00000005384	281707	Predicted miRanda Score: 168	20799968	168	-29.51	predicted	1
mirnet-bta-4322	bta-mir-326	MIMAT0009286	CORO2A	ENSBTAG00000007659	617620	Predicted miRanda Score: 174	20799968	174	-27.33	predicted	1
mirnet-bta-254	bta-mir-484	MIMAT0003535	CORO2A	ENSBTAG00000007659	617620	Predicted miRanda Score: 170	20799968	170	-27.28	predicted	1
mirnet-bta-6245	bta-mir-486	MIMAT0009329	CORO2A	ENSBTAG00000007659	617620	Predicted miRanda Score: 163	20799968	163	-27.64	predicted	1
mirnet-bta-1972	bta-mir-423-3p	MIMAT0003831	CORO6	ENSBTAG00000001120	614661	Predicted miRanda Score: 167	20799968	167	-31.26	predicted	1
mirnet-bta-3752	bta-mir-193b	MIMAT0009253	COX8B	ENSBTAG00000002046	615757	Predicted miRanda Score: 173	20799968	173	-26.15	predicted	1
mirnet-bta-255	bta-mir-484	MIMAT0003535	CPLX3	ENSBTAG00000021426	509248	Predicted miRanda Score: 164	20799968	164	-28.8	predicted	1
mirnet-bta-3840	bta-mir-197	MIMAT0009257	CPNE6	ENSBTAG00000001870	508059	Predicted miRanda Score: 175	20799968	175	-28.37	predicted	1
mirnet-bta-3841	bta-mir-197	MIMAT0009257	CPOX	ENSBTAG00000004124	540283	Predicted miRanda Score: 164	20799968	164	-26.38	predicted	1
mirnet-bta-256	bta-mir-484	MIMAT0003535	CPSF4	ENSBTAG00000002090	280875	Predicted miRanda Score: 172	20799968	172	-27.97	predicted	1
mirnet-bta-257	bta-mir-484	MIMAT0003535	CPTP	ENSBTAG00000007623	505009	Predicted miRanda Score: 161	20799968	161	-31.46	predicted	1
mirnet-bta-4804	bta-mir-339a	MIMAT0009293	CPXM1	ENSBTAG00000011458	532219	Predicted miRanda Score: 161	20799968	161	-28.87	predicted	1
mirnet-bta-9803	bta-mir-92a	MIMAT0009383	CREB3L2	ENSBTAG00000015802	785086	Predicted miRanda Score: 177	20799968	177	-30.99	predicted	1
mirnet-bta-4323	bta-mir-326	MIMAT0009286	CREB3L3	ENSBTAG00000010215	513010	Predicted miRanda Score: 161	20799968	161	-25.21	predicted	1
mirnet-bta-4805	bta-mir-339a	MIMAT0009293	CREB3L3	ENSBTAG00000010215	513010	Predicted miRanda Score: 165	20799968	165	-25.3	predicted	1
mirnet-bta-854	bta-mir-205	MIMAT0003545	CRISPLD2	ENSBTAG00000021176	505329	Predicted miRanda Score: 174	20799968	174	-25.57	predicted	1
mirnet-bta-3753	bta-mir-193b	MIMAT0009253	CRP	ENSBTAG00000013907	527553	Predicted miRanda Score: 190	20799968	190	-25.56	predicted	1
mirnet-bta-4806	bta-mir-339a	MIMAT0009293	CSRP1	ENSBTAG00000016057	615329	Predicted miRanda Score: 176	20799968	176	-31.58	predicted	1
mirnet-bta-6246	bta-mir-486	MIMAT0009329	CSRP1	ENSBTAG00000016057	615329	Predicted miRanda Score: 168	20799968	168	-26.99	predicted	1
mirnet-bta-4324	bta-mir-326	MIMAT0009286	CST7	ENSBTAG00000004273	617799	Predicted miRanda Score: 170	20799968	170	-30.21	predicted	1
mirnet-bta-6247	bta-mir-486	MIMAT0009329	CTBP2	ENSBTAG00000003397	281730	Predicted miRanda Score: 167	20799968	167	-26.59	predicted	1
mirnet-bta-1973	bta-mir-423-3p	MIMAT0003831	CTDSP2	ENSBTAG00000016508	506115	Predicted miRanda Score: 165	20799968	165	-25.46	predicted	1
mirnet-bta-4807	bta-mir-339a	MIMAT0009293	CTNND1	ENSBTAG00000002411	515187	Predicted miRanda Score: 166	20799968	166	-27.02	predicted	1
mirnet-bta-1974	bta-mir-423-3p	MIMAT0003831	CTNS	ENSBTAG00000000831	613527	Predicted miRanda Score: 176	20799968	176	-26.27	predicted	1
mirnet-bta-3754	bta-mir-193b	MIMAT0009253	CTSB	ENSBTAG00000012442	281105	Predicted miRanda Score: 166	20799968	166	-30.71	predicted	1
mirnet-bta-1975	bta-mir-423-3p	MIMAT0003831	CTSD	ENSBTAG00000007622	282883	Predicted miRanda Score: 183	20799968	183	-29.22	predicted	1
mirnet-bta-6248	bta-mir-486	MIMAT0009329	CTU1	ENSBTAG00000039212	522824	Predicted miRanda Score: 171	20799968	171	-27.03	predicted	1
mirnet-bta-4808	bta-mir-339a	MIMAT0009293	CUL7	ENSBTAG00000012749	504558	Predicted miRanda Score: 171	20799968	171	-26.86	predicted	1
mirnet-bta-4809	bta-mir-339a	MIMAT0009293	CWC25	ENSBTAG00000030591	512527	Predicted miRanda Score: 171	20799968	171	-29.26	predicted	1
mirnet-bta-3842	bta-mir-197	MIMAT0009257	CX3CR1	ENSBTAG00000002923	100124525	Predicted miRanda Score: 169	20799968	169	-25.67	predicted	1
mirnet-bta-172	bta-mir-320a	MIMAT0003534	CYB561D2	ENSBTAG00000019163	523966	Predicted miRanda Score: 174	20799968	174	-26.04	predicted	1
mirnet-bta-258	bta-mir-484	MIMAT0003535	CYB5RL	ENSBTAG00000020037	526748	Predicted miRanda Score: 164	20799968	164	-26.46	predicted	1
mirnet-bta-1976	bta-mir-423-3p	MIMAT0003831	CYP2E1	ENSBTAG00000018365	282213	Predicted miRanda Score: 160	20799968	160	-25.4	predicted	1
mirnet-bta-3299	bta-mir-143	MIMAT0009233	CYP2U1	ENSBTAG00000012972	535227	Predicted miRanda Score: 180	20799968	180	-26.84	predicted	1
mirnet-bta-4810	bta-mir-339a	MIMAT0009293	DAAM2	ENSBTAG00000021381	783665	Predicted miRanda Score: 169	20799968	169	-31.31	predicted	1
mirnet-bta-4325	bta-mir-326	MIMAT0009286	DAB2IP	ENSBTAG00000008232	541268	Predicted miRanda Score: 170	20799968	170	-33.1	predicted	1
mirnet-bta-4326	bta-mir-326	MIMAT0009286	DAGLB	ENSBTAG00000009236	538021	Predicted miRanda Score: 177	20799968	177	-29.09	predicted	1
mirnet-bta-259	bta-mir-484	MIMAT0003535	DAPK3	ENSBTAG00000020417	525506	Predicted miRanda Score: 186	20799968	186	-33.49	predicted	1
mirnet-bta-4811	bta-mir-339a	MIMAT0009293	DBNL	ENSBTAG00000017547	514706	Predicted miRanda Score: 167	20799968	167	-27.64	predicted	1
mirnet-bta-3843	bta-mir-197	MIMAT0009257	DCAF17	ENSBTAG00000007683	614170	Predicted miRanda Score: 164	20799968	164	-25.61	predicted	1
mirnet-bta-1977	bta-mir-423-3p	MIMAT0003831	DCLK1	ENSBTAG00000038495	613449	Predicted miRanda Score: 172	20799968	172	-27.06	predicted	1
mirnet-bta-1978	bta-mir-423-3p	MIMAT0003831	DCLK1	ENSBTAG00000038495	613449	Predicted miRanda Score: 172	20799968	172	-27.06	predicted	1
mirnet-bta-1979	bta-mir-423-3p	MIMAT0003831	DCLK1	ENSBTAG00000038495	613449	Predicted miRanda Score: 172	20799968	172	-27.06	predicted	1
mirnet-bta-3755	bta-mir-193b	MIMAT0009253	DCSTAMP	ENSBTAG00000021240	512133	Predicted miRanda Score: 166	20799968	166	-27.09	predicted	1
mirnet-bta-4812	bta-mir-339a	MIMAT0009293	DCTN2	ENSBTAG00000010624	527201	Predicted miRanda Score: 173	20799968	173	-34.64	predicted	1
mirnet-bta-1980	bta-mir-423-3p	MIMAT0003831	DDB2	ENSBTAG00000020999	519357	Predicted miRanda Score: 185	20799968	185	-30.86	predicted	1
mirnet-bta-3317	bta-mir-146b	MIMAT0009235	DDI1	ENSBTAG00000002887	539082	Predicted miRanda Score: 179	20799968	179	-25.56	predicted	1
mirnet-bta-4813	bta-mir-339a	MIMAT0009293	DDX31	ENSBTAG00000003530	507640	Predicted miRanda Score: 171	20799968	171	-26.23	predicted	1
mirnet-bta-4327	bta-mir-326	MIMAT0009286	DDX6	ENSBTAG00000009067	513906	Predicted miRanda Score: 165	20799968	165	-25.92	predicted	1
mirnet-bta-3756	bta-mir-193b	MIMAT0009253	DGAT2	ENSBTAG00000001154	404129	Predicted miRanda Score: 168	20799968	168	-29.81	predicted	1
mirnet-bta-6249	bta-mir-486	MIMAT0009329	DIP2B	ENSBTAG00000005246	512064	Predicted miRanda Score: 164	20799968	164	-25.61	predicted	1
mirnet-bta-6250	bta-mir-486	MIMAT0009329	DIRAS2	ENSBTAG00000014523	538667	Predicted miRanda Score: 168	20799968	168	-26.46	predicted	1
mirnet-bta-4328	bta-mir-326	MIMAT0009286	DLG3	ENSBTAG00000011291	509882	Predicted miRanda Score: 162	20799968	162	-26.89	predicted	1
mirnet-bta-4329	bta-mir-326	MIMAT0009286	DNAH9	ENSBTAG00000022509	790891	Predicted miRanda Score: 167	20799968	167	-35.24	predicted	1
mirnet-bta-4814	bta-mir-339a	MIMAT0009293	DNAJA3	ENSBTAG00000010013	513397	Predicted miRanda Score: 182	20799968	182	-33.17	predicted	1
mirnet-bta-4330	bta-mir-326	MIMAT0009286	DNAJB2	ENSBTAG00000013782	533668	Predicted miRanda Score: 162	20799968	162	-26.02	predicted	1
mirnet-bta-4815	bta-mir-339a	MIMAT0009293	DNAJC7	ENSBTAG00000002654		Predicted miRanda Score: 161	20799968	161	-25.7	predicted	1
mirnet-bta-856	bta-mir-205	MIMAT0003545	DNALI1	ENSBTAG00000002583	529053	Predicted miRanda Score: 186	20799968	186	-32.32	predicted	1
mirnet-bta-4816	bta-mir-339a	MIMAT0009293	DOCK2	ENSBTAG00000014612	510083	Predicted miRanda Score: 181	20799968	181	-32.37	predicted	1
mirnet-bta-4331	bta-mir-326	MIMAT0009286	DOK4	ENSBTAG00000001857	618756	Predicted miRanda Score: 340	20799968	340	-58.12	predicted	1
mirnet-bta-4332	bta-mir-326	MIMAT0009286	DOLK	ENSBTAG00000010601	526844	Predicted miRanda Score: 168	20799968	168	-25.05	predicted	1
mirnet-bta-4333	bta-mir-326	MIMAT0009286	DOLPP1	ENSBTAG00000017922	504908	Predicted miRanda Score: 168	20799968	168	-30.52	predicted	1
mirnet-bta-260	bta-mir-484	MIMAT0003535	DOLPP1	ENSBTAG00000017922	504908	Predicted miRanda Score: 176	20799968	176	-28.31	predicted	1
mirnet-bta-261	bta-mir-484	MIMAT0003535	DPP3	ENSBTAG00000022242	510200	Predicted miRanda Score: 179	20799968	179	-32.91	predicted	1
mirnet-bta-857	bta-mir-205	MIMAT0003545	DPT	ENSBTAG00000021211	504963	Predicted miRanda Score: 178	20799968	178	-29.66	predicted	1
mirnet-bta-4334	bta-mir-326	MIMAT0009286	DPYSL3	ENSBTAG00000010661	509796	Predicted miRanda Score: 164	20799968	164	-25.73	predicted	1
mirnet-bta-262	bta-mir-484	MIMAT0003535	DPYSL4	ENSBTAG00000017780	511863	Predicted miRanda Score: 163	20799968	163	-30.66	predicted	1
mirnet-bta-3757	bta-mir-193b	MIMAT0009253	DPYSL5	ENSBTAG00000018576	100126171	Predicted miRanda Score: 177	20799968	177	-25.16	predicted	1
mirnet-bta-173	bta-mir-320a	MIMAT0003534	DRAM1	ENSBTAG00000017287	533992	Predicted miRanda Score: 178	20799968	178	-30.53	predicted	1
mirnet-bta-4335	bta-mir-326	MIMAT0009286	DSG1	ENSBTAG00000013831	281131	Predicted miRanda Score: 174	20799968	174	-25.53	predicted	1
mirnet-bta-4817	bta-mir-339a	MIMAT0009293	DSG1	ENSBTAG00000013831	281131	Predicted miRanda Score: 167	20799968	167	-27.49	predicted	1
mirnet-bta-6251	bta-mir-486	MIMAT0009329	DSTYK	ENSBTAG00000016618	534684	Predicted miRanda Score: 170	20799968	170	-28.37	predicted	1
mirnet-bta-1981	bta-mir-423-3p	MIMAT0003831	DTNA	ENSBTAG00000012307	541153	Predicted miRanda Score: 169	20799968	169	-32	predicted	1
mirnet-bta-4336	bta-mir-326	MIMAT0009286	DTNB	ENSBTAG00000021072	534119	Predicted miRanda Score: 161	20799968	161	-25.04	predicted	1
mirnet-bta-4818	bta-mir-339a	MIMAT0009293	DTX1	ENSBTAG00000016738	512873	Predicted miRanda Score: 162	20799968	162	-25.4	predicted	1
mirnet-bta-263	bta-mir-484	MIMAT0003535	DTX1	ENSBTAG00000016738	512873	Predicted miRanda Score: 173	20799968	173	-30.94	predicted	1
mirnet-bta-4337	bta-mir-326	MIMAT0009286	DUSP26	ENSBTAG00000016413	533896	Predicted miRanda Score: 168	20799968	168	-26.22	predicted	1
mirnet-bta-4338	bta-mir-326	MIMAT0009286	DUSP3	ENSBTAG00000003966	615432	Predicted miRanda Score: 175	20799968	175	-32.96	predicted	1
mirnet-bta-3758	bta-mir-193b	MIMAT0009253	DYNLL2	ENSBTAG00000025313	540369	Predicted miRanda Score: 176	20799968	176	-25.38	predicted	1
mirnet-bta-3844	bta-mir-197	MIMAT0009257	EAF1	ENSBTAG00000019202	507577	Predicted miRanda Score: 164	20799968	164	-25.29	predicted	1
mirnet-bta-4339	bta-mir-326	MIMAT0009286	EDC4	ENSBTAG00000006417	513171	Predicted miRanda Score: 170	20799968	170	-29.32	predicted	1
mirnet-bta-2581	bta-let-7c	MIMAT0004332	EDEM1	ENSBTAG00000012904	511008	Predicted miRanda Score: 178	20799968	178	-25.29	predicted	1
mirnet-bta-4340	bta-mir-326	MIMAT0009286	EDN2	ENSBTAG00000021434	319094	Predicted miRanda Score: 176	20799968	176	-31.16	predicted	1
mirnet-bta-2515	bta-mir-30c	MIMAT0003850	EED	ENSBTAG00000007847	404183	Predicted miRanda Score: 189	20799968	189	-26.07	predicted	1
mirnet-bta-264	bta-mir-484	MIMAT0003535	EEF1AKMT1	ENSBTAG00000008296	783374	Predicted miRanda Score: 171	20799968	171	-30.16	predicted	1
mirnet-bta-4819	bta-mir-339a	MIMAT0009293	EFCAB6	ENSBTAG00000030189	535401	Predicted miRanda Score: 173	20799968	173	-29.1	predicted	1
mirnet-bta-4341	bta-mir-326	MIMAT0009286	EFHD2	ENSBTAG00000009048	514259	Predicted miRanda Score: 166	20799968	166	-25.7	predicted	1
mirnet-bta-265	bta-mir-484	MIMAT0003535	EFNA4	ENSBTAG00000010673	615879	Predicted miRanda Score: 174	20799968	174	-25.3	predicted	1
mirnet-bta-174	bta-mir-320a	MIMAT0003534	EFS	ENSBTAG00000038733	508559	Predicted miRanda Score: 174	20799968	174	-25.09	predicted	1
mirnet-bta-3845	bta-mir-197	MIMAT0009257	EGR1	ENSBTAG00000010069	407125	Predicted miRanda Score: 173	20799968	173	-26.84	predicted	1
mirnet-bta-3320	bta-mir-146b	MIMAT0009235	EGR4	ENSBTAG00000024058	407155	Predicted miRanda Score: 167	20799968	167	-25.57	predicted	1
mirnet-bta-1982	bta-mir-423-3p	MIMAT0003831	EGR4	ENSBTAG00000024058	407155	Predicted miRanda Score: 167	20799968	167	-25.68	predicted	1
mirnet-bta-3300	bta-mir-143	MIMAT0009233	EIF2B1	ENSBTAG00000007269	516670	Predicted miRanda Score: 179	20799968	179	-25.99	predicted	1
mirnet-bta-1983	bta-mir-423-3p	MIMAT0003831	EIF4E2	ENSBTAG00000010598	519920	Predicted miRanda Score: 170	20799968	170	-27.05	predicted	1
mirnet-bta-4820	bta-mir-339a	MIMAT0009293	ELAVL4	ENSBTAG00000021046	535408	Predicted miRanda Score: 175	20799968	175	-30.27	predicted	1
mirnet-bta-4821	bta-mir-339a	MIMAT0009293	EMD	ENSBTAG00000022314	399681	Predicted miRanda Score: 165	20799968	165	-27.25	predicted	1
mirnet-bta-3846	bta-mir-197	MIMAT0009257	EML2	ENSBTAG00000015764	512380	Predicted miRanda Score: 172	20799968	172	-26.87	predicted	1
mirnet-bta-266	bta-mir-484	MIMAT0003535	EMX1	ENSBTAG00000001866	539333	Predicted miRanda Score: 173	20799968	173	-28.9	predicted	1
mirnet-bta-4822	bta-mir-339a	MIMAT0009293	EMX2	ENSBTAG00000003027	523601	Predicted miRanda Score: 166	20799968	166	-25.67	predicted	1
mirnet-bta-4823	bta-mir-339a	MIMAT0009293	ENDOU	ENSBTAG00000012275	525399	Predicted miRanda Score: 173	20799968	173	-31.15	predicted	1
mirnet-bta-4342	bta-mir-326	MIMAT0009286	EPHA4	ENSBTAG00000010030	520192	Predicted miRanda Score: 177	20799968	177	-27.39	predicted	1
mirnet-bta-267	bta-mir-484	MIMAT0003535	EPM2A	ENSBTAG00000015181	526888	Predicted miRanda Score: 163	20799968	163	-25.31	predicted	1
mirnet-bta-4824	bta-mir-339a	MIMAT0009293	ERI3	ENSBTAG00000015559	540516	Predicted miRanda Score: 164	20799968	164	-27.35	predicted	1
mirnet-bta-890	bta-mir-27b	MIMAT0003546	ERLEC1	ENSBTAG00000008068	781454	Predicted miRanda Score: 179	20799968	179	-26.25	predicted	1
mirnet-bta-4825	bta-mir-339a	MIMAT0009293	ERLIN1	ENSBTAG00000007588	617074	Predicted miRanda Score: 171	20799968	171	-29.26	predicted	1
mirnet-bta-6252	bta-mir-486	MIMAT0009329	ESM1	ENSBTAG00000004221	539571	Predicted miRanda Score: 170	20799968	170	-26.84	predicted	1
mirnet-bta-4343	bta-mir-326	MIMAT0009286	ESRRA	ENSBTAG00000008645	507834	Predicted miRanda Score: 170	20799968	170	-27.27	predicted	1
mirnet-bta-268	bta-mir-484	MIMAT0003535	ESYT1	ENSBTAG00000009543	520669	Predicted miRanda Score: 166	20799968	166	-26.99	predicted	1
mirnet-bta-175	bta-mir-320a	MIMAT0003534	EVI5L	ENSBTAG00000004294	536625	Predicted miRanda Score: 184	20799968	184	-29.27	predicted	1
mirnet-bta-4826	bta-mir-339a	MIMAT0009293	EZH1	ENSBTAG00000021918	533087	Predicted miRanda Score: 164	20799968	164	-26.13	predicted	1
mirnet-bta-269	bta-mir-484	MIMAT0003535	EZH1	ENSBTAG00000021918	533087	Predicted miRanda Score: 163	20799968	163	-25.63	predicted	1
mirnet-bta-6253	bta-mir-486	MIMAT0009329	EZH1	ENSBTAG00000021918	533087	Predicted miRanda Score: 163	20799968	163	-25.2	predicted	1
mirnet-bta-4827	bta-mir-339a	MIMAT0009293	F11R	ENSBTAG00000017846	281258	Predicted miRanda Score: 179	20799968	179	-28.8	predicted	1
mirnet-bta-4344	bta-mir-326	MIMAT0009286	F13A1	ENSBTAG00000007268	617881	Predicted miRanda Score: 172	20799968	172	-25.69	predicted	1
mirnet-bta-4828	bta-mir-339a	MIMAT0009293	FAAP20	ENSBTAG00000014136	508039	Predicted miRanda Score: 170	20799968	170	-27	predicted	1
mirnet-bta-4345	bta-mir-326	MIMAT0009286	FADS2	ENSBTAG00000015505	521822	Predicted miRanda Score: 340	20799968	340	-55.4	predicted	1
mirnet-bta-270	bta-mir-484	MIMAT0003535	FADS2	ENSBTAG00000015505	521822	Predicted miRanda Score: 169	20799968	169	-29	predicted	1
mirnet-bta-4829	bta-mir-339a	MIMAT0009293	FAM109B	ENSBTAG00000009507	506148	Predicted miRanda Score: 352	20799968	352	-59.92	predicted	1
mirnet-bta-859	bta-mir-205	MIMAT0003545	FAM117A	ENSBTAG00000006886	509931	Predicted miRanda Score: 166	20799968	166	-26.11	predicted	1
mirnet-bta-271	bta-mir-484	MIMAT0003535	FAM117B	ENSBTAG00000018746		Predicted miRanda Score: 166	20799968	166	-25.89	predicted	1
mirnet-bta-1984	bta-mir-423-3p	MIMAT0003831	FAM118A	ENSBTAG00000010590	505415	Predicted miRanda Score: 172	20799968	172	-26.11	predicted	1
mirnet-bta-272	bta-mir-484	MIMAT0003535	FAM136A	ENSBTAG00000008674	616997	Predicted miRanda Score: 166	20799968	166	-25.26	predicted	1
mirnet-bta-3847	bta-mir-197	MIMAT0009257	FAM168B	ENSBTAG00000034978	505853	Predicted miRanda Score: 172	20799968	172	-25.55	predicted	1
mirnet-bta-273	bta-mir-484	MIMAT0003535	FAM168B	ENSBTAG00000034978	505853	Predicted miRanda Score: 162	20799968	162	-25.46	predicted	1
mirnet-bta-176	bta-mir-320a	MIMAT0003534	FAM188A	ENSBTAG00000010387	538509	Predicted miRanda Score: 177	20799968	177	-25.44	predicted	1
mirnet-bta-4830	bta-mir-339a	MIMAT0009293	FAM234A	ENSBTAG00000016571	507493	Predicted miRanda Score: 164	20799968	164	-27.03	predicted	1
mirnet-bta-4831	bta-mir-339a	MIMAT0009293	FAM26D	ENSBTAG00000033535	529412	Predicted miRanda Score: 167	20799968	167	-26.56	predicted	1
mirnet-bta-4346	bta-mir-326	MIMAT0009286	FAM46B	ENSBTAG00000018413	506745	Predicted miRanda Score: 177	20799968	177	-34.52	predicted	1
mirnet-bta-4347	bta-mir-326	MIMAT0009286	FAM53C	ENSBTAG00000030529	534006	Predicted miRanda Score: 171	20799968	171	-25.98	predicted	1
mirnet-bta-3759	bta-mir-193b	MIMAT0009253	FAM58A	ENSBTAG00000011350	534796	Predicted miRanda Score: 161	20799968	161	-26.58	predicted	1
mirnet-bta-4348	bta-mir-326	MIMAT0009286	FAM58A	ENSBTAG00000011350	534796	Predicted miRanda Score: 162	20799968	162	-25.79	predicted	1
mirnet-bta-3848	bta-mir-197	MIMAT0009257	FAM73B	ENSBTAG00000010653	535315	Predicted miRanda Score: 169	20799968	169	-28.98	predicted	1
mirnet-bta-274	bta-mir-484	MIMAT0003535	FAM78A	ENSBTAG00000004542	506709	Predicted miRanda Score: 178	20799968	178	-28.11	predicted	1
mirnet-bta-1985	bta-mir-423-3p	MIMAT0003831	FASN	ENSBTAG00000015980	281152	Predicted miRanda Score: 170	20799968	170	-30.61	predicted	1
mirnet-bta-4832	bta-mir-339a	MIMAT0009293	FBF1	ENSBTAG00000030175	513998	Predicted miRanda Score: 172	20799968	172	-27.88	predicted	1
mirnet-bta-275	bta-mir-484	MIMAT0003535	FBXO25	ENSBTAG00000007039	540328	Predicted miRanda Score: 160	20799968	160	-29.24	predicted	1
mirnet-bta-4349	bta-mir-326	MIMAT0009286	FBXO44	ENSBTAG00000032617	785057	Predicted miRanda Score: 164	20799968	164	-33.55	predicted	1
mirnet-bta-276	bta-mir-484	MIMAT0003535	FBXO47	ENSBTAG00000024983	613655	Predicted miRanda Score: 174	20799968	174	-28.83	predicted	1
mirnet-bta-3322	bta-mir-146b	MIMAT0009235	FBXO7	ENSBTAG00000020634	508235	Predicted miRanda Score: 176	20799968	176	-25.01	predicted	1
mirnet-bta-4833	bta-mir-339a	MIMAT0009293	FCHO2	ENSBTAG00000017545	540808	Predicted miRanda Score: 168	20799968	168	-26.56	predicted	1
mirnet-bta-4834	bta-mir-339a	MIMAT0009293	FGD1	ENSBTAG00000015860	100124501	Predicted miRanda Score: 183	20799968	183	-34.86	predicted	1
mirnet-bta-4350	bta-mir-326	MIMAT0009286	FGD3	ENSBTAG00000006939	512950	Predicted miRanda Score: 174	20799968	174	-25.37	predicted	1
mirnet-bta-277	bta-mir-484	MIMAT0003535	FGF2	ENSBTAG00000005691	281161	Predicted miRanda Score: 167	20799968	167	-31.17	predicted	1
mirnet-bta-1986	bta-mir-423-3p	MIMAT0003831	FGFR1	ENSBTAG00000015457	281768	Predicted miRanda Score: 170	20799968	170	-27.08	predicted	1
mirnet-bta-177	bta-mir-320a	MIMAT0003534	FITM2	ENSBTAG00000020030	518159	Predicted miRanda Score: 174	20799968	174	-25.89	predicted	1
mirnet-bta-4835	bta-mir-339a	MIMAT0009293	FKBP4	ENSBTAG00000007605	508535	Predicted miRanda Score: 162	20799968	162	-27.02	predicted	1
mirnet-bta-3301	bta-mir-143	MIMAT0009233	FLNB	ENSBTAG00000022004	613533	Predicted miRanda Score: 172	20799968	172	-25.43	predicted	1
mirnet-bta-860	bta-mir-205	MIMAT0003545	FN3KRP	ENSBTAG00000015390	615868	Predicted miRanda Score: 177	20799968	177	-25.9	predicted	1
mirnet-bta-4836	bta-mir-339a	MIMAT0009293	FNDC5	ENSBTAG00000002184	538905	Predicted miRanda Score: 171	20799968	171	-29.26	predicted	1
mirnet-bta-1987	bta-mir-423-3p	MIMAT0003831	FNDC5	ENSBTAG00000002184	538905	Predicted miRanda Score: 168	20799968	168	-30.8	predicted	1
mirnet-bta-278	bta-mir-484	MIMAT0003535	FNDC5	ENSBTAG00000002184	538905	Predicted miRanda Score: 167	20799968	167	-26.72	predicted	1
mirnet-bta-3302	bta-mir-143	MIMAT0009233	FNTB	ENSBTAG00000005897	327686	Predicted miRanda Score: 167	20799968	167	-25.27	predicted	1
mirnet-bta-4351	bta-mir-326	MIMAT0009286	FNTB	ENSBTAG00000005897	327686	Predicted miRanda Score: 173	20799968	173	-25.43	predicted	1
mirnet-bta-3849	bta-mir-197	MIMAT0009257	FOSL2	ENSBTAG00000023929	509889	Predicted miRanda Score: 171	20799968	171	-28.45	predicted	1
mirnet-bta-4837	bta-mir-339a	MIMAT0009293	FOSL2	ENSBTAG00000023929	509889	Predicted miRanda Score: 174	20799968	174	-26.88	predicted	1
mirnet-bta-4838	bta-mir-339a	MIMAT0009293	FOXP3	ENSBTAG00000013279	506053	Predicted miRanda Score: 162	20799968	162	-31.61	predicted	1
mirnet-bta-4839	bta-mir-339a	MIMAT0009293	FRMD4B	ENSBTAG00000007624	526127	Predicted miRanda Score: 166	20799968	166	-36.93	predicted	1
mirnet-bta-4352	bta-mir-326	MIMAT0009286	FSTL1	ENSBTAG00000022155	101909195	Predicted miRanda Score: 164	20799968	164	-26.58	predicted	1
mirnet-bta-279	bta-mir-484	MIMAT0003535	FSTL1	ENSBTAG00000022155	101909195	Predicted miRanda Score: 176	20799968	176	-29.33	predicted	1
mirnet-bta-4353	bta-mir-326	MIMAT0009286	FSTL3	ENSBTAG00000003018	515367	Predicted miRanda Score: 163	20799968	163	-25.27	predicted	1
mirnet-bta-280	bta-mir-484	MIMAT0003535	FUT1	ENSBTAG00000023374	281174	Predicted miRanda Score: 165	20799968	165	-26.3	predicted	1
mirnet-bta-178	bta-mir-320a	MIMAT0003534	FUT10	ENSBTAG00000005454	360195	Predicted miRanda Score: 168	20799968	168	-26.46	predicted	1
mirnet-bta-4840	bta-mir-339a	MIMAT0009293	FUT6	ENSBTAG00000000414	338077	Predicted miRanda Score: 176	20799968	176	-29.84	predicted	1
mirnet-bta-4354	bta-mir-326	MIMAT0009286	FYN	ENSBTAG00000011851	527263	Predicted miRanda Score: 167	20799968	167	-28.37	predicted	1
mirnet-bta-4355	bta-mir-326	MIMAT0009286	GAB3	ENSBTAG00000013044	512009	Predicted miRanda Score: 162	20799968	162	-29.27	predicted	1
mirnet-bta-4841	bta-mir-339a	MIMAT0009293	GAB3	ENSBTAG00000013044	512009	Predicted miRanda Score: 163	20799968	163	-25.26	predicted	1
mirnet-bta-4356	bta-mir-326	MIMAT0009286	GALE	ENSBTAG00000005002	523154	Predicted miRanda Score: 172	20799968	172	-34.68	predicted	1
mirnet-bta-4357	bta-mir-326	MIMAT0009286	GALNT6	ENSBTAG00000017943	506903	Predicted miRanda Score: 174	20799968	174	-30.19	predicted	1
mirnet-bta-4842	bta-mir-339a	MIMAT0009293	GANAB	ENSBTAG00000016956	540155	Predicted miRanda Score: 170	20799968	170	-27.99	predicted	1
mirnet-bta-3760	bta-mir-193b	MIMAT0009253	GAPDHS	ENSBTAG00000015917	532231	Predicted miRanda Score: 179	20799968	179	-26.26	predicted	1
mirnet-bta-861	bta-mir-205	MIMAT0003545	GATB	ENSBTAG00000013914	533058	Predicted miRanda Score: 178	20799968	178	-27.34	predicted	1
mirnet-bta-4358	bta-mir-326	MIMAT0009286	GCGR	ENSBTAG00000003786	515433	Predicted miRanda Score: 168	20799968	168	-29.86	predicted	1
mirnet-bta-3761	bta-mir-193b	MIMAT0009253	GCN1	ENSBTAG00000017379	536143	Predicted miRanda Score: 165	20799968	165	-25.53	predicted	1
mirnet-bta-3850	bta-mir-197	MIMAT0009257	GDAP1	ENSBTAG00000012608	613472	Predicted miRanda Score: 174	20799968	174	-28.42	predicted	1
mirnet-bta-281	bta-mir-484	MIMAT0003535	GDF10	ENSBTAG00000001019	539510	Predicted miRanda Score: 168	20799968	168	-27.78	predicted	1
mirnet-bta-282	bta-mir-484	MIMAT0003535	GDPD5	ENSBTAG00000031777	532719	Predicted miRanda Score: 180	20799968	180	-34.38	predicted	1
mirnet-bta-4843	bta-mir-339a	MIMAT0009293	GFER	ENSBTAG00000017631	618423	Predicted miRanda Score: 161	20799968	161	-25.64	predicted	1
mirnet-bta-4359	bta-mir-326	MIMAT0009286	GFRA1	ENSBTAG00000019297	534801	Predicted miRanda Score: 174	20799968	174	-27.29	predicted	1
mirnet-bta-3762	bta-mir-193b	MIMAT0009253	GGA2	ENSBTAG00000002352	517031	Predicted miRanda Score: 181	20799968	181	-26.2	predicted	1
mirnet-bta-862	bta-mir-205	MIMAT0003545	GGA2	ENSBTAG00000002352	517031	Predicted miRanda Score: 170	20799968	170	-27.55	predicted	1
mirnet-bta-3851	bta-mir-197	MIMAT0009257	GGA3	ENSBTAG00000016128	510539	Predicted miRanda Score: 176	20799968	176	-33.27	predicted	1
mirnet-bta-6254	bta-mir-486	MIMAT0009329	GGA3	ENSBTAG00000016128	510539	Predicted miRanda Score: 177	20799968	177	-26.17	predicted	1
mirnet-bta-3763	bta-mir-193b	MIMAT0009253	GID4	ENSBTAG00000008802	509503	Predicted miRanda Score: 186	20799968	186	-27.15	predicted	1
mirnet-bta-4844	bta-mir-339a	MIMAT0009293	GID4	ENSBTAG00000008802	509503	Predicted miRanda Score: 171	20799968	171	-27.58	predicted	1
mirnet-bta-283	bta-mir-484	MIMAT0003535	GIGYF2	ENSBTAG00000014079	506913	Predicted miRanda Score: 173	20799968	173	-30.54	predicted	1
mirnet-bta-4845	bta-mir-339a	MIMAT0009293	GIMAP5	ENSBTAG00000004894	505013	Predicted miRanda Score: 171	20799968	171	-29.26	predicted	1
mirnet-bta-284	bta-mir-484	MIMAT0003535	GJB3	ENSBTAG00000012584	539935	Predicted miRanda Score: 166	20799968	166	-27.56	predicted	1
mirnet-bta-4846	bta-mir-339a	MIMAT0009293	GLUL	ENSBTAG00000013631	281199	Predicted miRanda Score: 172	20799968	172	-26.71	predicted	1
mirnet-bta-4847	bta-mir-339a	MIMAT0009293	GMIP	ENSBTAG00000015144	533029	Predicted miRanda Score: 173	20799968	173	-28.07	predicted	1
mirnet-bta-4848	bta-mir-339a	MIMAT0009293	GNG4	ENSBTAG00000002908	100125276	Predicted miRanda Score: 171	20799968	171	-29.26	predicted	1
mirnet-bta-4360	bta-mir-326	MIMAT0009286	GNG7	ENSBTAG00000007644	618399	Predicted miRanda Score: 330	20799968	330	-51.81	predicted	1
mirnet-bta-285	bta-mir-484	MIMAT0003535	GNG7	ENSBTAG00000007644	618399	Predicted miRanda Score: 162	20799968	162	-35.95	predicted	1
mirnet-bta-6255	bta-mir-486	MIMAT0009329	GOLGA5	ENSBTAG00000004598	510412	Predicted miRanda Score: 174	20799968	174	-26.33	predicted	1
mirnet-bta-4849	bta-mir-339a	MIMAT0009293	GORASP2	ENSBTAG00000013218	513771	Predicted miRanda Score: 168	20799968	168	-28.42	predicted	1
mirnet-bta-4361	bta-mir-326	MIMAT0009286	GOSR2	ENSBTAG00000015958	506198	Predicted miRanda Score: 176	20799968	176	-29.09	predicted	1
mirnet-bta-1988	bta-mir-423-3p	MIMAT0003831	GPC1	ENSBTAG00000015996	518114	Predicted miRanda Score: 169	20799968	169	-34.4	predicted	1
mirnet-bta-3303	bta-mir-143	MIMAT0009233	GPD2	ENSBTAG00000009770	504948	Predicted miRanda Score: 180	20799968	180	-26.76	predicted	1
mirnet-bta-1989	bta-mir-423-3p	MIMAT0003831	GPNMB	ENSBTAG00000000604	509600	Predicted miRanda Score: 175	20799968	175	-25.01	predicted	1
mirnet-bta-4850	bta-mir-339a	MIMAT0009293	GPR17	ENSBTAG00000006261	782442	Predicted miRanda Score: 172	20799968	172	-26.54	predicted	1
mirnet-bta-4362	bta-mir-326	MIMAT0009286	GPR37L1	ENSBTAG00000014992	527572	Predicted miRanda Score: 164	20799968	164	-33.62	predicted	1
mirnet-bta-3764	bta-mir-193b	MIMAT0009253	GPR61	ENSBTAG00000013014	540581	Predicted miRanda Score: 173	20799968	173	-31.68	predicted	1
mirnet-bta-286	bta-mir-484	MIMAT0003535	GPR68	ENSBTAG00000006738	281799	Predicted miRanda Score: 182	20799968	182	-28.23	predicted	1
mirnet-bta-4851	bta-mir-339a	MIMAT0009293	GPS1	ENSBTAG00000019317	525572	Predicted miRanda Score: 166	20799968	166	-28.83	predicted	1
mirnet-bta-4363	bta-mir-326	MIMAT0009286	GPT2	ENSBTAG00000002980	618400	Predicted miRanda Score: 166	20799968	166	-28.92	predicted	1
mirnet-bta-287	bta-mir-484	MIMAT0003535	GPX3	ENSBTAG00000043553	281210	Predicted miRanda Score: 170	20799968	170	-28.62	predicted	1
mirnet-bta-179	bta-mir-320a	MIMAT0003534	GRASP	ENSBTAG00000021658	507181	Predicted miRanda Score: 180	20799968	180	-28.49	predicted	1
mirnet-bta-4852	bta-mir-339a	MIMAT0009293	GRINA	ENSBTAG00000000312	510225	Predicted miRanda Score: 176	20799968	176	-32.09	predicted	1
mirnet-bta-4853	bta-mir-339a	MIMAT0009293	GRM3	ENSBTAG00000018989	541056	Predicted miRanda Score: 173	20799968	173	-28.71	predicted	1
mirnet-bta-4854	bta-mir-339a	MIMAT0009293	GSG1L	ENSBTAG00000004607	511049	Predicted miRanda Score: 178	20799968	178	-32.49	predicted	1
mirnet-bta-288	bta-mir-484	MIMAT0003535	GTDC1	ENSBTAG00000001132	534677	Predicted miRanda Score: 172	20799968	172	-27.96	predicted	1
mirnet-bta-4855	bta-mir-339a	MIMAT0009293	GTF3C1	ENSBTAG00000006126	509874	Predicted miRanda Score: 174	20799968	174	-26.74	predicted	1
mirnet-bta-6256	bta-mir-486	MIMAT0009329	GTPBP1	ENSBTAG00000010324	513922	Predicted miRanda Score: 160	20799968	160	-28.18	predicted	1
mirnet-bta-180	bta-mir-320a	MIMAT0003534	GYS1	ENSBTAG00000039958	786335	Predicted miRanda Score: 176	20799968	176	-28.98	predicted	1
mirnet-bta-4856	bta-mir-339a	MIMAT0009293	H1F0	ENSBTAG00000038439	617975	Predicted miRanda Score: 170	20799968	170	-25.81	predicted	1
mirnet-bta-1990	bta-mir-423-3p	MIMAT0003831	H2AFX	ENSBTAG00000038047	531733	Predicted miRanda Score: 170	20799968	170	-29.93	predicted	1
mirnet-bta-3852	bta-mir-197	MIMAT0009257	HADHA	ENSBTAG00000015038	281810	Predicted miRanda Score: 172	20799968	172	-28.67	predicted	1
mirnet-bta-4364	bta-mir-326	MIMAT0009286	HAPLN3	ENSBTAG00000001740	515224	Predicted miRanda Score: 164	20799968	164	-25.76	predicted	1
mirnet-bta-289	bta-mir-484	MIMAT0003535	HAPLN3	ENSBTAG00000001740	515224	Predicted miRanda Score: 167	20799968	167	-25.05	predicted	1
mirnet-bta-3323	bta-mir-146b	MIMAT0009235	HAUS2	ENSBTAG00000005663	508698	Predicted miRanda Score: 187	20799968	187	-26.25	predicted	1
mirnet-bta-3853	bta-mir-197	MIMAT0009257	HAUS5	ENSBTAG00000013436	510660	Predicted miRanda Score: 176	20799968	176	-29.72	predicted	1
mirnet-bta-4857	bta-mir-339a	MIMAT0009293	HDAC7	ENSBTAG00000026819	509843	Predicted miRanda Score: 169	20799968	169	-28.06	predicted	1
mirnet-bta-4365	bta-mir-326	MIMAT0009286	HDAC8	ENSBTAG00000046092	540666	Predicted miRanda Score: 163	20799968	163	-25.99	predicted	1
mirnet-bta-4858	bta-mir-339a	MIMAT0009293	HDHD3	ENSBTAG00000000250	510680	Predicted miRanda Score: 167	20799968	167	-25.71	predicted	1
mirnet-bta-891	bta-mir-27b	MIMAT0003546	HEPACAM	ENSBTAG00000018650	521015	Predicted miRanda Score: 161	20799968	161	-25.11	predicted	1
mirnet-bta-290	bta-mir-484	MIMAT0003535	HEPACAM	ENSBTAG00000018650	521015	Predicted miRanda Score: 173	20799968	173	-30.49	predicted	1
mirnet-bta-4859	bta-mir-339a	MIMAT0009293	HES2	ENSBTAG00000021210	516433	Predicted miRanda Score: 196	20799968	196	-42.11	predicted	1
mirnet-bta-1991	bta-mir-423-3p	MIMAT0003831	HES5	ENSBTAG00000002483	787633	Predicted miRanda Score: 164	20799968	164	-33.35	predicted	1
mirnet-bta-4366	bta-mir-326	MIMAT0009286	HES6	ENSBTAG00000009870	531384	Predicted miRanda Score: 160	20799968	160	-25.89	predicted	1
mirnet-bta-4367	bta-mir-326	MIMAT0009286	HID1	ENSBTAG00000010809	540436	Predicted miRanda Score: 168	20799968	168	-33.49	predicted	1
mirnet-bta-4860	bta-mir-339a	MIMAT0009293	HID1	ENSBTAG00000010809	540436	Predicted miRanda Score: 165	20799968	165	-25.88	predicted	1
mirnet-bta-4368	bta-mir-326	MIMAT0009286	HIF3A	ENSBTAG00000018948	507699	Predicted miRanda Score: 171	20799968	171	-25.83	predicted	1
mirnet-bta-291	bta-mir-484	MIMAT0003535	HIST1H1D	ENSBTAG00000039163	509275	Predicted miRanda Score: 170	20799968	170	-27.51	predicted	1
mirnet-bta-181	bta-mir-320a	MIMAT0003534	HIST1H2BF	ENSBTAG00000038604	10497567610	Predicted miRanda Score: 174	20799968	174	-25.03	predicted	1
mirnet-bta-292	bta-mir-484	MIMAT0003535	HNF1A	ENSBTAG00000021795	503578	Predicted miRanda Score: 172	20799968	172	-29.19	predicted	1
mirnet-bta-4861	bta-mir-339a	MIMAT0009293	HNRNPK	ENSBTAG00000021131	528135	Predicted miRanda Score: 160	20799968	160	-26.51	predicted	1
mirnet-bta-293	bta-mir-484	MIMAT0003535	HOXB13	ENSBTAG00000014663	539688	Predicted miRanda Score: 163	20799968	163	-26.63	predicted	1
mirnet-bta-3765	bta-mir-193b	MIMAT0009253	HOXB4	ENSBTAG00000039599	768240	Predicted miRanda Score: 169	20799968	169	-27.78	predicted	1
mirnet-bta-6257	bta-mir-486	MIMAT0009329	HPF1	ENSBTAG00000020132	525698	Predicted miRanda Score: 168	20799968	168	-29.75	predicted	1
mirnet-bta-4369	bta-mir-326	MIMAT0009286	HSD3B7	ENSBTAG00000002346	540229	Predicted miRanda Score: 172	20799968	172	-29.24	predicted	1
mirnet-bta-294	bta-mir-484	MIMAT0003535	HSD3B7	ENSBTAG00000002346	540229	Predicted miRanda Score: 172	20799968	172	-26.71	predicted	1
mirnet-bta-295	bta-mir-484	MIMAT0003535	HSF1	ENSBTAG00000020751	506235	Predicted miRanda Score: 164	20799968	164	-28.69	predicted	1
mirnet-bta-296	bta-mir-484	MIMAT0003535	HTT	ENSBTAG00000001506	615059	Predicted miRanda Score: 172	20799968	172	-31.38	predicted	1
mirnet-bta-1992	bta-mir-423-3p	MIMAT0003831	ICE1	ENSBTAG00000018501	782502	Predicted miRanda Score: 167	20799968	167	-25.69	predicted	1
mirnet-bta-4862	bta-mir-339a	MIMAT0009293	ID1	ENSBTAG00000016169	497011	Predicted miRanda Score: 166	20799968	166	-25.69	predicted	1
mirnet-bta-1993	bta-mir-423-3p	MIMAT0003831	IDH2	ENSBTAG00000014093	327669	Predicted miRanda Score: 173	20799968	173	-26.28	predicted	1
mirnet-bta-3766	bta-mir-193b	MIMAT0009253	IER2	ENSBTAG00000016354	525380	Predicted miRanda Score: 164	20799968	164	-25.52	predicted	1
mirnet-bta-864	bta-mir-205	MIMAT0003545	IFFO1	ENSBTAG00000030369	506821	Predicted miRanda Score: 163	20799968	163	-28.51	predicted	1
mirnet-bta-3854	bta-mir-197	MIMAT0009257	IFI35	ENSBTAG00000007389	510697	Predicted miRanda Score: 172	20799968	172	-25.16	predicted	1
mirnet-bta-6258	bta-mir-486	MIMAT0009329	IFI35	ENSBTAG00000007389	510697	Predicted miRanda Score: 170	20799968	170	-31.27	predicted	1
mirnet-bta-297	bta-mir-484	MIMAT0003535	IFNGR1	ENSBTAG00000012544	508619	Predicted miRanda Score: 171	20799968	171	-30.16	predicted	1
mirnet-bta-182	bta-mir-320a	MIMAT0003534	IGF2BP3	ENSBTAG00000019406	539650	Predicted miRanda Score: 166	20799968	166	-27.74	predicted	1
mirnet-bta-1994	bta-mir-423-3p	MIMAT0003831	IGFBP2	ENSBTAG00000005596	282260	Predicted miRanda Score: 169	20799968	169	-25.14	predicted	1
mirnet-bta-4370	bta-mir-326	MIMAT0009286	IKBKB	ENSBTAG00000007599	281854	Predicted miRanda Score: 162	20799968	162	-28.12	predicted	1
mirnet-bta-6259	bta-mir-486	MIMAT0009329	IL17F	ENSBTAG00000016835	506030	Predicted miRanda Score: 166	20799968	166	-26.53	predicted	1
mirnet-bta-298	bta-mir-484	MIMAT0003535	IL1B	ENSBTAG00000001321	281251	Predicted miRanda Score: 171	20799968	171	-31.4	predicted	1
mirnet-bta-3855	bta-mir-197	MIMAT0009257	IL21R	ENSBTAG00000019567	617967	Predicted miRanda Score: 166	20799968	166	-31.23	predicted	1
mirnet-bta-299	bta-mir-484	MIMAT0003535	IL21R	ENSBTAG00000019567	617967	Predicted miRanda Score: 172	20799968	172	-29.55	predicted	1
mirnet-bta-3856	bta-mir-197	MIMAT0009257	IL22RA1	ENSBTAG00000001100	508044	Predicted miRanda Score: 162	20799968	162	-25.34	predicted	1
mirnet-bta-300	bta-mir-484	MIMAT0003535	IL22RA1	ENSBTAG00000001100	508044	Predicted miRanda Score: 163	20799968	163	-30.72	predicted	1
mirnet-bta-183	bta-mir-320a	MIMAT0003534	IMP4	ENSBTAG00000003225	513405	Predicted miRanda Score: 166	20799968	166	-26.41	predicted	1
mirnet-bta-301	bta-mir-484	MIMAT0003535	IMPA2	ENSBTAG00000043951	511124	Predicted miRanda Score: 168	20799968	168	-28.05	predicted	1
mirnet-bta-6260	bta-mir-486	MIMAT0009329	INO80E	ENSBTAG00000005030	614852	Predicted miRanda Score: 174	20799968	174	-29.5	predicted	1
mirnet-bta-4371	bta-mir-326	MIMAT0009286	INPP5D	ENSBTAG00000020173	507329	Predicted miRanda Score: 177	20799968	177	-30.92	predicted	1
mirnet-bta-3857	bta-mir-197	MIMAT0009257	INSIG1	ENSBTAG00000001592	511899	Predicted miRanda Score: 168	20799968	168	-26.29	predicted	1
mirnet-bta-302	bta-mir-484	MIMAT0003535	INSL3	ENSBTAG00000025775	281870	Predicted miRanda Score: 163	20799968	163	-27.7	predicted	1
mirnet-bta-3858	bta-mir-197	MIMAT0009257	INTS4	ENSBTAG00000010505	505657	Predicted miRanda Score: 356	20799968	356	-60.65	predicted	1
mirnet-bta-303	bta-mir-484	MIMAT0003535	INVS	ENSBTAG00000009806	529698	Predicted miRanda Score: 174	20799968	174	-28.93	predicted	1
mirnet-bta-4863	bta-mir-339a	MIMAT0009293	IPO5	ENSBTAG00000039374	508273	Predicted miRanda Score: 179	20799968	179	-33.86	predicted	1
mirnet-bta-4864	bta-mir-339a	MIMAT0009293	ITFG2	ENSBTAG00000007609	282275	Predicted miRanda Score: 176	20799968	176	-29.66	predicted	1
mirnet-bta-1995	bta-mir-423-3p	MIMAT0003831	ITGA11	ENSBTAG00000008380	523755	Predicted miRanda Score: 171	20799968	171	-25.78	predicted	1
mirnet-bta-5852	bta-mir-433	MIMAT0009318	ITGA3	ENSBTAG00000019498	508490	Predicted miRanda Score: 176	20799968	176	-26.69	predicted	1
mirnet-bta-304	bta-mir-484	MIMAT0003535	ITGB5	ENSBTAG00000013755	282564	Predicted miRanda Score: 162	20799968	162	-25.25	predicted	1
mirnet-bta-305	bta-mir-484	MIMAT0003535	ITPRIP	ENSBTAG00000003990	538685	Predicted miRanda Score: 348	20799968	348	-57.32	predicted	1
mirnet-bta-4865	bta-mir-339a	MIMAT0009293	JAM3	ENSBTAG00000003176	513412	Predicted miRanda Score: 178	20799968	178	-27.72	predicted	1
mirnet-bta-306	bta-mir-484	MIMAT0003535	JAM3	ENSBTAG00000003176	513412	Predicted miRanda Score: 169	20799968	169	-27.66	predicted	1
mirnet-bta-184	bta-mir-320a	MIMAT0003534	KCNAB3	ENSBTAG00000014940	789104	Predicted miRanda Score: 174	20799968	174	-25.3	predicted	1
mirnet-bta-3767	bta-mir-193b	MIMAT0009253	KCNC1	ENSBTAG00000005424	541459	Predicted miRanda Score: 176	20799968	176	-27.84	predicted	1
mirnet-bta-9804	bta-mir-92a	MIMAT0009383	KCNC4	ENSBTAG00000007352	540768	Predicted miRanda Score: 175	20799968	175	-25.29	predicted	1
mirnet-bta-866	bta-mir-205	MIMAT0003545	KCNJ10	ENSBTAG00000002414	533343	Predicted miRanda Score: 170	20799968	170	-26.39	predicted	1
mirnet-bta-3768	bta-mir-193b	MIMAT0009253	KCNJ2	ENSBTAG00000008294	281883	Predicted miRanda Score: 180	20799968	180	-25.71	predicted	1
mirnet-bta-4372	bta-mir-326	MIMAT0009286	KCNN4	ENSBTAG00000004588	534591	Predicted miRanda Score: 161	20799968	161	-27.2	predicted	1
mirnet-bta-4866	bta-mir-339a	MIMAT0009293	KCTD11	ENSBTAG00000010532	539167	Predicted miRanda Score: 173	20799968	173	-26.16	predicted	1
mirnet-bta-3859	bta-mir-197	MIMAT0009257	KCTD5	ENSBTAG00000040575	100125308	Predicted miRanda Score: 164	20799968	164	-25.71	predicted	1
mirnet-bta-307	bta-mir-484	MIMAT0003535	KCTD5	ENSBTAG00000040575	100125308	Predicted miRanda Score: 169	20799968	169	-30.91	predicted	1
mirnet-bta-4867	bta-mir-339a	MIMAT0009293	KDELC2	ENSBTAG00000008709	100298704	Predicted miRanda Score: 177	20799968	177	-26.26	predicted	1
mirnet-bta-4373	bta-mir-326	MIMAT0009286	KEAP1	ENSBTAG00000003543	532791	Predicted miRanda Score: 170	20799968	170	-27.11	predicted	1
mirnet-bta-308	bta-mir-484	MIMAT0003535	KEAP1	ENSBTAG00000003543	532791	Predicted miRanda Score: 173	20799968	173	-25.3	predicted	1
mirnet-bta-4868	bta-mir-339a	MIMAT0009293	KHNYN	ENSBTAG00000010666	100124517	Predicted miRanda Score: 168	20799968	168	-27.41	predicted	1
mirnet-bta-1996	bta-mir-423-3p	MIMAT0003831	KHNYN	ENSBTAG00000010666	100124517	Predicted miRanda Score: 167	20799968	167	-25.47	predicted	1
mirnet-bta-3327	bta-mir-146b	MIMAT0009235	KIAA0141	ENSBTAG00000008435	513834	Predicted miRanda Score: 178	20799968	178	-26.94	predicted	1
mirnet-bta-4869	bta-mir-339a	MIMAT0009293	KIAA0226L	ENSBTAG00000013371	517231	Predicted miRanda Score: 169	20799968	169	-26.73	predicted	1
mirnet-bta-5853	bta-mir-433	MIMAT0009318	KIAA1143	ENSBTAG00000016725	541014	Predicted miRanda Score: 176	20799968	176	-25.78	predicted	1
mirnet-bta-309	bta-mir-484	MIMAT0003535	KIF24	ENSBTAG00000012921	513392	Predicted miRanda Score: 179	20799968	179	-32.21	predicted	1
mirnet-bta-185	bta-mir-320a	MIMAT0003534	KIT	ENSBTAG00000002699	280832	Predicted miRanda Score: 174	20799968	174	-28.33	predicted	1
mirnet-bta-4870	bta-mir-339a	MIMAT0009293	KLHL18	ENSBTAG00000006573	517831	Predicted miRanda Score: 172	20799968	172	-26.33	predicted	1
mirnet-bta-310	bta-mir-484	MIMAT0003535	KLHL21	ENSBTAG00000008350	506632	Predicted miRanda Score: 167	20799968	167	-25.39	predicted	1
mirnet-bta-3860	bta-mir-197	MIMAT0009257	KLHL29	ENSBTAG00000021969	537141	Predicted miRanda Score: 172	20799968	172	-32.98	predicted	1
mirnet-bta-867	bta-mir-205	MIMAT0003545	KLHL33	ENSBTAG00000001183	100141057	Predicted miRanda Score: 337	20799968	337	-52.72	predicted	1
mirnet-bta-4871	bta-mir-339a	MIMAT0009293	KLHL33	ENSBTAG00000001183	100141057	Predicted miRanda Score: 345	20799968	345	-53	predicted	1
mirnet-bta-6261	bta-mir-486	MIMAT0009329	KLHL33	ENSBTAG00000001183	100141057	Predicted miRanda Score: 175	20799968	175	-27.67	predicted	1
mirnet-bta-2	bta-mir-26a	MIMAT0003516	KPNA6	ENSBTAG00000002896	531602	Predicted miRanda Score: 181	20799968	181	-26.85	predicted	1
mirnet-bta-311	bta-mir-484	MIMAT0003535	KPTN	ENSBTAG00000030769	533926	Predicted miRanda Score: 161	20799968	161	-25.22	predicted	1
mirnet-bta-186	bta-mir-320a	MIMAT0003534	KRT15	ENSBTAG00000004903	507464	Predicted miRanda Score: 176	20799968	176	-26.96	predicted	1
mirnet-bta-1997	bta-mir-423-3p	MIMAT0003831	KRT78	ENSBTAG00000039967	523221	Predicted miRanda Score: 176	20799968	176	-28.1	predicted	1
mirnet-bta-4872	bta-mir-339a	MIMAT0009293	KRT82	ENSBTAG00000007145	615570	Predicted miRanda Score: 176	20799968	176	-27.59	predicted	1
mirnet-bta-3769	bta-mir-193b	MIMAT0009253	LAMP2	ENSBTAG00000007399	529148	Predicted miRanda Score: 177	20799968	177	-26.77	predicted	1
mirnet-bta-187	bta-mir-320a	MIMAT0003534	LAS1L	ENSBTAG00000002210	507924	Predicted miRanda Score: 176	20799968	176	-25.72	predicted	1
mirnet-bta-312	bta-mir-484	MIMAT0003535	LAT2	ENSBTAG00000045767	505016	Predicted miRanda Score: 164	20799968	164	-28.29	predicted	1
mirnet-bta-4873	bta-mir-339a	MIMAT0009293	LDB3	ENSBTAG00000018707	536781	Predicted miRanda Score: 167	20799968	167	-25.3	predicted	1
mirnet-bta-2582	bta-let-7c	MIMAT0004332	LELP1	ENSBTAG00000032995	767996	Predicted miRanda Score: 172	20799968	172	-25.63	predicted	1
mirnet-bta-1998	bta-mir-423-3p	MIMAT0003831	LENG8	ENSBTAG00000011689	526370	Predicted miRanda Score: 169	20799968	169	-27.11	predicted	1
mirnet-bta-4874	bta-mir-339a	MIMAT0009293	LGALS7B	ENSBTAG00000031538	100298130	Predicted miRanda Score: 171	20799968	171	-30.31	predicted	1
mirnet-bta-1999	bta-mir-423-3p	MIMAT0003831	LHX3	ENSBTAG00000011124	539213	Predicted miRanda Score: 169	20799968	169	-32.58	predicted	1
mirnet-bta-3770	bta-mir-193b	MIMAT0009253	LIMK2	ENSBTAG00000010662	513539	Predicted miRanda Score: 174	20799968	174	-25.64	predicted	1
mirnet-bta-313	bta-mir-484	MIMAT0003535	LIX1	ENSBTAG00000009772	535033	Predicted miRanda Score: 165	20799968	165	-26.99	predicted	1
mirnet-bta-4374	bta-mir-326	MIMAT0009286	LMAN2	ENSBTAG00000008034	790870	Predicted miRanda Score: 166	20799968	166	-28.21	predicted	1
mirnet-bta-2000	bta-mir-423-3p	MIMAT0003831	LMAN2	ENSBTAG00000008034	790870	Predicted miRanda Score: 163	20799968	163	-25.13	predicted	1
mirnet-bta-314	bta-mir-484	MIMAT0003535	LMAN2	ENSBTAG00000008034	790870	Predicted miRanda Score: 168	20799968	168	-25.2	predicted	1
mirnet-bta-3771	bta-mir-193b	MIMAT0009253	LNX2	ENSBTAG00000015614	526424	Predicted miRanda Score: 175	20799968	175	-27.82	predicted	1
mirnet-bta-2001	bta-mir-423-3p	MIMAT0003831	LOC100125320	ENSBTAG00000047715		Predicted miRanda Score: 179	20799968	179	-33.32	predicted	1
mirnet-bta-4875	bta-mir-339a	MIMAT0009293	LOC100126544	ENSBTAG00000034519	100126544	Predicted miRanda Score: 173	20799968	173	-26.94	predicted	1
mirnet-bta-4375	bta-mir-326	MIMAT0009286	LOC100336522	ENSBTAG00000048082	100336522	Predicted miRanda Score: 172	20799968	172	-28.13	predicted	1
mirnet-bta-4376	bta-mir-326	MIMAT0009286	LOC100336682	ENSBTAG00000027775	786046	Predicted miRanda Score: 160	20799968	160	-28.25	predicted	1
mirnet-bta-4377	bta-mir-326	MIMAT0009286	LOC100336682	ENSBTAG00000027775	786046	Predicted miRanda Score: 160	20799968	160	-28.25	predicted	1
mirnet-bta-4378	bta-mir-326	MIMAT0009286	LOC100336682	ENSBTAG00000027775	786046	Predicted miRanda Score: 160	20799968	160	-28.25	predicted	1
mirnet-bta-4379	bta-mir-326	MIMAT0009286	LOC100336682	ENSBTAG00000027775	786046	Predicted miRanda Score: 160	20799968	160	-28.25	predicted	1
mirnet-bta-4876	bta-mir-339a	MIMAT0009293	LOC407145	ENSBTAG00000006345	539042	Predicted miRanda Score: 171	20799968	171	-29.26	predicted	1
mirnet-bta-315	bta-mir-484	MIMAT0003535	LOC407148	ENSBTAG00000037826	407148	Predicted miRanda Score: 167	20799968	167	-26.16	predicted	1
mirnet-bta-316	bta-mir-484	MIMAT0003535	LOC407148	ENSBTAG00000037826	407148	Predicted miRanda Score: 167	20799968	167	-26.16	predicted	1
mirnet-bta-188	bta-mir-320a	MIMAT0003534	LOC509810	ENSBTAG00000040169	509810	Predicted miRanda Score: 178	20799968	178	-25.88	predicted	1
mirnet-bta-4877	bta-mir-339a	MIMAT0009293	LOC509810	ENSBTAG00000040169	509810	Predicted miRanda Score: 166	20799968	166	-26.19	predicted	1
mirnet-bta-868	bta-mir-205	MIMAT0003545	LOC511818	ENSBTAG00000040598	511818	Predicted miRanda Score: 177	20799968	177	-25.78	predicted	1
mirnet-bta-4380	bta-mir-326	MIMAT0009286	LOC614923	ENSBTAG00000035868	614923	Predicted miRanda Score: 169	20799968	169	-28.64	predicted	1
mirnet-bta-3304	bta-mir-143	MIMAT0009233	LOC616319	ENSBTAG00000039540	616319	Predicted miRanda Score: 184	20799968	184	-25.7	predicted	1
mirnet-bta-317	bta-mir-484	MIMAT0003535	LOC616722	ENSBTAG00000030922	616722	Predicted miRanda Score: 177	20799968	177	-27.06	predicted	1
mirnet-bta-4381	bta-mir-326	MIMAT0009286	LOC617218	ENSBTAG00000011012	617218	Predicted miRanda Score: 161	20799968	161	-31.21	predicted	1
mirnet-bta-2002	bta-mir-423-3p	MIMAT0003831	LOC618633	ENSBTAG00000040580	618633	Predicted miRanda Score: 161	20799968	161	-26.5	predicted	1
mirnet-bta-2003	bta-mir-423-3p	MIMAT0003831	LOC781494	ENSBTAG00000002786	781494	Predicted miRanda Score: 161	20799968	161	-26.5	predicted	1
mirnet-bta-4878	bta-mir-339a	MIMAT0009293	LRP5	ENSBTAG00000005903		Predicted miRanda Score: 165	20799968	165	-28.22	predicted	1
mirnet-bta-318	bta-mir-484	MIMAT0003535	LRRC10B	ENSBTAG00000047786	520410	Predicted miRanda Score: 178	20799968	178	-29.05	predicted	1
mirnet-bta-4382	bta-mir-326	MIMAT0009286	LRRC20	ENSBTAG00000005666	521721	Predicted miRanda Score: 177	20799968	177	-28.16	predicted	1
mirnet-bta-4879	bta-mir-339a	MIMAT0009293	LRRC30	ENSBTAG00000046046	527341	Predicted miRanda Score: 167	20799968	167	-27.15	predicted	1
mirnet-bta-319	bta-mir-484	MIMAT0003535	LRRC30	ENSBTAG00000046046	527341	Predicted miRanda Score: 168	20799968	168	-28.36	predicted	1
mirnet-bta-4880	bta-mir-339a	MIMAT0009293	LRRC47	ENSBTAG00000004738	616209	Predicted miRanda Score: 181	20799968	181	-27.2	predicted	1
mirnet-bta-4383	bta-mir-326	MIMAT0009286	LRRC8A	ENSBTAG00000013030	505605	Predicted miRanda Score: 162	20799968	162	-29.28	predicted	1
mirnet-bta-5854	bta-mir-433	MIMAT0009318	LRRTM3	ENSBTAG00000016885	538148	Predicted miRanda Score: 172	20799968	172	-27.23	predicted	1
mirnet-bta-320	bta-mir-484	MIMAT0003535	LTBP2	ENSBTAG00000021957	281905	Predicted miRanda Score: 169	20799968	169	-27.3	predicted	1
mirnet-bta-321	bta-mir-484	MIMAT0003535	LY6E	ENSBTAG00000017040	510977	Predicted miRanda Score: 176	20799968	176	-33.66	predicted	1
mirnet-bta-3305	bta-mir-143	MIMAT0009233	LYPD1	ENSBTAG00000005234	533675	Predicted miRanda Score: 184	20799968	184	-25.64	predicted	1
mirnet-bta-892	bta-mir-27b	MIMAT0003546	LYPD1	ENSBTAG00000005234	533675	Predicted miRanda Score: 174	20799968	174	-26.29	predicted	1
mirnet-bta-189	bta-mir-320a	MIMAT0003534	LYPD3	ENSBTAG00000018077	513150	Predicted miRanda Score: 176	20799968	176	-27.98	predicted	1
mirnet-bta-3772	bta-mir-193b	MIMAT0009253	LYRM9	ENSBTAG00000033298	615250	Predicted miRanda Score: 172	20799968	172	-25.04	predicted	1
mirnet-bta-3861	bta-mir-197	MIMAT0009257	LYRM9	ENSBTAG00000033298	615250	Predicted miRanda Score: 177	20799968	177	-30.16	predicted	1
mirnet-bta-322	bta-mir-484	MIMAT0003535	LYRM9	ENSBTAG00000033298	615250	Predicted miRanda Score: 178	20799968	178	-30.86	predicted	1
mirnet-bta-323	bta-mir-484	MIMAT0003535	LYSMD1	ENSBTAG00000020395	510653	Predicted miRanda Score: 165	20799968	165	-29.39	predicted	1
mirnet-bta-324	bta-mir-484	MIMAT0003535	LYSMD2	ENSBTAG00000017683	511013	Predicted miRanda Score: 171	20799968	171	-30.16	predicted	1
mirnet-bta-325	bta-mir-484	MIMAT0003535	LYZ	ENSBTAG00000026779	777776	Predicted miRanda Score: 171	20799968	171	-30.16	predicted	1
mirnet-bta-4881	bta-mir-339a	MIMAT0009293	LZTS2	ENSBTAG00000003298	504411	Predicted miRanda Score: 172	20799968	172	-28.98	predicted	1
mirnet-bta-326	bta-mir-484	MIMAT0003535	MAD1L1	ENSBTAG00000002474	517837	Predicted miRanda Score: 169	20799968	169	-26.24	predicted	1
mirnet-bta-327	bta-mir-484	MIMAT0003535	MADD	ENSBTAG00000021700	534306	Predicted miRanda Score: 175	20799968	175	-28.97	predicted	1
mirnet-bta-3773	bta-mir-193b	MIMAT0009253	MAFG	ENSBTAG00000000040	515219	Predicted miRanda Score: 173	20799968	173	-32.41	predicted	1
mirnet-bta-3774	bta-mir-193b	MIMAT0009253	MAN2A2	ENSBTAG00000018905	527449	Predicted miRanda Score: 166	20799968	166	-25.75	predicted	1
mirnet-bta-4384	bta-mir-326	MIMAT0009286	MAP3K15	ENSBTAG00000019855	529335	Predicted miRanda Score: 170	20799968	170	-27.08	predicted	1
mirnet-bta-4883	bta-mir-339a	MIMAT0009293	MAPK14	ENSBTAG00000020783	534492	Predicted miRanda Score: 176	20799968	176	-33.29	predicted	1
mirnet-bta-190	bta-mir-320a	MIMAT0003534	MAPK8IP3	ENSBTAG00000002211	537598	Predicted miRanda Score: 186	20799968	186	-28.7	predicted	1
mirnet-bta-4884	bta-mir-339a	MIMAT0009293	MAPKAP1	ENSBTAG00000010271	533861	Predicted miRanda Score: 177	20799968	177	-28.98	predicted	1
mirnet-bta-4885	bta-mir-339a	MIMAT0009293	MASP1	ENSBTAG00000012467	522347	Predicted miRanda Score: 165	20799968	165	-25.08	predicted	1
mirnet-bta-6262	bta-mir-486	MIMAT0009329	MASP1	ENSBTAG00000012467	522347	Predicted miRanda Score: 178	20799968	178	-26.39	predicted	1
mirnet-bta-2004	bta-mir-423-3p	MIMAT0003831	MAVS	ENSBTAG00000013545	618508	Predicted miRanda Score: 170	20799968	170	-25.17	predicted	1
mirnet-bta-328	bta-mir-484	MIMAT0003535	MC2R	ENSBTAG00000011038	281299	Predicted miRanda Score: 171	20799968	171	-30.16	predicted	1
mirnet-bta-2005	bta-mir-423-3p	MIMAT0003831	MCAM	ENSBTAG00000006835	281301	Predicted miRanda Score: 182	20799968	182	-27.46	predicted	1
mirnet-bta-2006	bta-mir-423-3p	MIMAT0003831	MCAT	ENSBTAG00000002413	508130	Predicted miRanda Score: 168	20799968	168	-29.27	predicted	1
mirnet-bta-3862	bta-mir-197	MIMAT0009257	MCHR1	ENSBTAG00000004048	540119	Predicted miRanda Score: 183	20799968	183	-32.17	predicted	1
mirnet-bta-3775	bta-mir-193b	MIMAT0009253	MCOLN1	ENSBTAG00000005592	505738	Predicted miRanda Score: 164	20799968	164	-25.57	predicted	1
mirnet-bta-4886	bta-mir-339a	MIMAT0009293	MCRIP1	ENSBTAG00000019812	101908069	Predicted miRanda Score: 167	20799968	167	-26.21	predicted	1
mirnet-bta-4887	bta-mir-339a	MIMAT0009293	MED29	ENSBTAG00000020429	614626	Predicted miRanda Score: 165	20799968	165	-27.57	predicted	1
mirnet-bta-6263	bta-mir-486	MIMAT0009329	MEF2A	ENSBTAG00000010649	407231	Predicted miRanda Score: 168	20799968	168	-25.8	predicted	1
mirnet-bta-4385	bta-mir-326	MIMAT0009286	MEF2BNB	ENSBTAG00000025817	100271850	Predicted miRanda Score: 175	20799968	175	-26.33	predicted	1
mirnet-bta-4386	bta-mir-326	MIMAT0009286	MEF2BNB	ENSBTAG00000025817	100271850	Predicted miRanda Score: 175	20799968	175	-26.33	predicted	1
mirnet-bta-329	bta-mir-484	MIMAT0003535	MEN1	ENSBTAG00000002095	539431	Predicted miRanda Score: 168	20799968	168	-28.15	predicted	1
mirnet-bta-4888	bta-mir-339a	MIMAT0009293	MFGE8	ENSBTAG00000003300	281913	Predicted miRanda Score: 179	20799968	179	-31.75	predicted	1
mirnet-bta-5855	bta-mir-433	MIMAT0009318	MFNG	ENSBTAG00000015043	505267	Predicted miRanda Score: 176	20799968	176	-27.26	predicted	1
mirnet-bta-330	bta-mir-484	MIMAT0003535	MFSD14A	ENSBTAG00000015776	516584	Predicted miRanda Score: 166	20799968	166	-25.71	predicted	1
mirnet-bta-2007	bta-mir-423-3p	MIMAT0003831	MGAT5B	ENSBTAG00000005104	785213	Predicted miRanda Score: 176	20799968	176	-33.67	predicted	1
mirnet-bta-4889	bta-mir-339a	MIMAT0009293	MGC152281	ENSBTAG00000037856	507942	Predicted miRanda Score: 174	20799968	174	-26.07	predicted	1
mirnet-bta-4890	bta-mir-339a	MIMAT0009293	MGRN1	ENSBTAG00000018999	616130	Predicted miRanda Score: 174	20799968	174	-28.8	predicted	1
mirnet-bta-4891	bta-mir-339a	MIMAT0009293	MGRN1	ENSBTAG00000018999	616130	Predicted miRanda Score: 174	20799968	174	-28.8	predicted	1
mirnet-bta-2008	bta-mir-423-3p	MIMAT0003831	MGRN1	ENSBTAG00000018999	616130	Predicted miRanda Score: 160	20799968	160	-31.31	predicted	1
mirnet-bta-2009	bta-mir-423-3p	MIMAT0003831	MGRN1	ENSBTAG00000018999	616130	Predicted miRanda Score: 160	20799968	160	-31.31	predicted	1
mirnet-bta-331	bta-mir-484	MIMAT0003535	MGRN1	ENSBTAG00000018999	616130	Predicted miRanda Score: 173	20799968	173	-28.68	predicted	1
mirnet-bta-332	bta-mir-484	MIMAT0003535	MGRN1	ENSBTAG00000018999	616130	Predicted miRanda Score: 173	20799968	173	-28.68	predicted	1
mirnet-bta-4892	bta-mir-339a	MIMAT0009293	MIER2	ENSBTAG00000019767	523726	Predicted miRanda Score: 179	20799968	179	-30.46	predicted	1
mirnet-bta-2010	bta-mir-423-3p	MIMAT0003831	MIER2	ENSBTAG00000019767	523726	Predicted miRanda Score: 169	20799968	169	-29.61	predicted	1
mirnet-bta-4387	bta-mir-326	MIMAT0009286	MLYCD	ENSBTAG00000004248	512341	Predicted miRanda Score: 164	20799968	164	-26.56	predicted	1
mirnet-bta-4388	bta-mir-326	MIMAT0009286	MMP15	ENSBTAG00000012919	282887	Predicted miRanda Score: 162	20799968	162	-26.44	predicted	1
mirnet-bta-333	bta-mir-484	MIMAT0003535	MOB2	ENSBTAG00000011249	789811	Predicted miRanda Score: 171	20799968	171	-29.56	predicted	1
mirnet-bta-2011	bta-mir-423-3p	MIMAT0003831	MOB3B	ENSBTAG00000000804	540817	Predicted miRanda Score: 171	20799968	171	-35.21	predicted	1
mirnet-bta-334	bta-mir-484	MIMAT0003535	MOG	ENSBTAG00000017818	280863	Predicted miRanda Score: 173	20799968	173	-28.01	predicted	1
mirnet-bta-335	bta-mir-484	MIMAT0003535	MPRIP	ENSBTAG00000010534	533979	Predicted miRanda Score: 183	20799968	183	-34.49	predicted	1
mirnet-bta-4389	bta-mir-326	MIMAT0009286	MPST	ENSBTAG00000030648	507313	Predicted miRanda Score: 160	20799968	160	-25.97	predicted	1
mirnet-bta-4390	bta-mir-326	MIMAT0009286	MRPL4	ENSBTAG00000001419	507154	Predicted miRanda Score: 160	20799968	160	-25.69	predicted	1
mirnet-bta-336	bta-mir-484	MIMAT0003535	MRPL51	ENSBTAG00000014729	513622	Predicted miRanda Score: 174	20799968	174	-28.46	predicted	1
mirnet-bta-337	bta-mir-484	MIMAT0003535	MRPL53	ENSBTAG00000016599	505728	Predicted miRanda Score: 168	20799968	168	-27.84	predicted	1
mirnet-bta-4893	bta-mir-339a	MIMAT0009293	MRPL54	ENSBTAG00000008396	511926	Predicted miRanda Score: 172	20799968	172	-28.09	predicted	1
mirnet-bta-6264	bta-mir-486	MIMAT0009329	MRPL9	ENSBTAG00000000797	505981	Predicted miRanda Score: 175	20799968	175	-27.44	predicted	1
mirnet-bta-2012	bta-mir-423-3p	MIMAT0003831	MRPS2	ENSBTAG00000005688	505681	Predicted miRanda Score: 169	20799968	169	-25.11	predicted	1
mirnet-bta-6265	bta-mir-486	MIMAT0009329	MRPS27	ENSBTAG00000001962	514740	Predicted miRanda Score: 184	20799968	184	-33.69	predicted	1
mirnet-bta-4894	bta-mir-339a	MIMAT0009293	MRPS34	ENSBTAG00000026415	618357	Predicted miRanda Score: 164	20799968	164	-26.5	predicted	1
mirnet-bta-6266	bta-mir-486	MIMAT0009329	MRS2	ENSBTAG00000004979	508554	Predicted miRanda Score: 165	20799968	165	-25.45	predicted	1
mirnet-bta-3776	bta-mir-193b	MIMAT0009253	MRVI1	ENSBTAG00000007129	281918	Predicted miRanda Score: 181	20799968	181	-26.99	predicted	1
mirnet-bta-4882	bta-mir-339a	MIMAT0009293	M-SAA3.2	ENSBTAG00000010433	618238	Predicted miRanda Score: 169	20799968	169	-31.81	predicted	1
mirnet-bta-338	bta-mir-484	MIMAT0003535	MT2	ENSBTAG00000023659	404070	Predicted miRanda Score: 166	20799968	166	-25.88	predicted	1
mirnet-bta-2013	bta-mir-423-3p	MIMAT0003831	MTA1	ENSBTAG00000047606		Predicted miRanda Score: 171	20799968	171	-30.08	predicted	1
mirnet-bta-4391	bta-mir-326	MIMAT0009286	MTERF4	ENSBTAG00000000784	512153	Predicted miRanda Score: 177	20799968	177	-30.28	predicted	1
mirnet-bta-3777	bta-mir-193b	MIMAT0009253	MTF1	ENSBTAG00000006511	509960	Predicted miRanda Score: 174	20799968	174	-25.93	predicted	1
mirnet-bta-4895	bta-mir-339a	MIMAT0009293	MTF1	ENSBTAG00000006511	509960	Predicted miRanda Score: 169	20799968	169	-27.97	predicted	1
mirnet-bta-3778	bta-mir-193b	MIMAT0009253	MTMR3	ENSBTAG00000001030	535099	Predicted miRanda Score: 168	20799968	168	-27.18	predicted	1
mirnet-bta-3863	bta-mir-197	MIMAT0009257	MTMR3	ENSBTAG00000001030	535099	Predicted miRanda Score: 162	20799968	162	-28.39	predicted	1
mirnet-bta-2014	bta-mir-423-3p	MIMAT0003831	MTMR3	ENSBTAG00000001030	535099	Predicted miRanda Score: 173	20799968	173	-32	predicted	1
mirnet-bta-339	bta-mir-484	MIMAT0003535	MTURN	ENSBTAG00000039231	615685	Predicted miRanda Score: 175	20799968	175	-27.78	predicted	1
mirnet-bta-340	bta-mir-484	MIMAT0003535	MUL1	ENSBTAG00000020850	508406	Predicted miRanda Score: 170	20799968	170	-30.49	predicted	1
mirnet-bta-9805	bta-mir-92a	MIMAT0009383	MVK	ENSBTAG00000005183	505792	Predicted miRanda Score: 178	20799968	178	-26.38	predicted	1
mirnet-bta-4896	bta-mir-339a	MIMAT0009293	MXRA8	ENSBTAG00000012247	522392	Predicted miRanda Score: 167	20799968	167	-25.7	predicted	1
mirnet-bta-4897	bta-mir-339a	MIMAT0009293	MYADML2	ENSBTAG00000000044	617922	Predicted miRanda Score: 166	20799968	166	-35.15	predicted	1
mirnet-bta-4898	bta-mir-339a	MIMAT0009293	MYBL2	ENSBTAG00000007783	510420	Predicted miRanda Score: 173	20799968	173	-26.65	predicted	1
mirnet-bta-341	bta-mir-484	MIMAT0003535	MYD88	ENSBTAG00000000563	444881	Predicted miRanda Score: 177	20799968	177	-29.86	predicted	1
mirnet-bta-4899	bta-mir-339a	MIMAT0009293	MYL9	ENSBTAG00000011473	505964	Predicted miRanda Score: 174	20799968	174	-29.23	predicted	1
mirnet-bta-4392	bta-mir-326	MIMAT0009286	MYLK2	ENSBTAG00000014930	533378	Predicted miRanda Score: 166	20799968	166	-29.43	predicted	1
mirnet-bta-4393	bta-mir-326	MIMAT0009286	MYO1C	ENSBTAG00000001332	281937	Predicted miRanda Score: 178	20799968	178	-26.72	predicted	1
mirnet-bta-4394	bta-mir-326	MIMAT0009286	MYO1D	ENSBTAG00000015527	522967	Predicted miRanda Score: 176	20799968	176	-40.07	predicted	1
mirnet-bta-342	bta-mir-484	MIMAT0003535	MYO1D	ENSBTAG00000015527	522967	Predicted miRanda Score: 170	20799968	170	-34.08	predicted	1
mirnet-bta-2015	bta-mir-423-3p	MIMAT0003831	MYO9B	ENSBTAG00000011125	513493	Predicted miRanda Score: 181	20799968	181	-28.22	predicted	1
mirnet-bta-4395	bta-mir-326	MIMAT0009286	MYOZ3	ENSBTAG00000025136	613741	Predicted miRanda Score: 172	20799968	172	-31.88	predicted	1
mirnet-bta-4900	bta-mir-339a	MIMAT0009293	NAALADL1	ENSBTAG00000002249	506692	Predicted miRanda Score: 172	20799968	172	-26.48	predicted	1
mirnet-bta-3779	bta-mir-193b	MIMAT0009253	NAGA	ENSBTAG00000009506	533357	Predicted miRanda Score: 170	20799968	170	-26.81	predicted	1
mirnet-bta-343	bta-mir-484	MIMAT0003535	NAGA	ENSBTAG00000009506	533357	Predicted miRanda Score: 172	20799968	172	-26.77	predicted	1
mirnet-bta-3864	bta-mir-197	MIMAT0009257	NARFL	ENSBTAG00000002484	511837	Predicted miRanda Score: 171	20799968	171	-29.38	predicted	1
mirnet-bta-344	bta-mir-484	MIMAT0003535	NARFL	ENSBTAG00000002484	511837	Predicted miRanda Score: 166	20799968	166	-25.21	predicted	1
mirnet-bta-4901	bta-mir-339a	MIMAT0009293	NAT1	ENSBTAG00000016473	512603	Predicted miRanda Score: 171	20799968	171	-29.26	predicted	1
mirnet-bta-4396	bta-mir-326	MIMAT0009286	NAT14	ENSBTAG00000019051	532809	Predicted miRanda Score: 174	20799968	174	-32.99	predicted	1
mirnet-bta-3865	bta-mir-197	MIMAT0009257	NCAN	ENSBTAG00000001764	523701	Predicted miRanda Score: 160	20799968	160	-25.41	predicted	1
mirnet-bta-4397	bta-mir-326	MIMAT0009286	NCAN	ENSBTAG00000001764	523701	Predicted miRanda Score: 174	20799968	174	-28.63	predicted	1
mirnet-bta-4902	bta-mir-339a	MIMAT0009293	NCAN	ENSBTAG00000001764	523701	Predicted miRanda Score: 162	20799968	162	-26.77	predicted	1
mirnet-bta-4398	bta-mir-326	MIMAT0009286	NDST1	ENSBTAG00000001692	514172	Predicted miRanda Score: 161	20799968	161	-25.5	predicted	1
mirnet-bta-2016	bta-mir-423-3p	MIMAT0003831	NDUFAF3	ENSBTAG00000018918	511968	Predicted miRanda Score: 164	20799968	164	-29.18	predicted	1
mirnet-bta-345	bta-mir-484	MIMAT0003535	NDUFAF6	ENSBTAG00000007570	523017	Predicted miRanda Score: 171	20799968	171	-30.16	predicted	1
mirnet-bta-3866	bta-mir-197	MIMAT0009257	NECAB2	ENSBTAG00000020236	515049	Predicted miRanda Score: 178	20799968	178	-29.35	predicted	1
mirnet-bta-3329	bta-mir-146b	MIMAT0009235	NEMP1	ENSBTAG00000014659	533988	Predicted miRanda Score: 180	20799968	180	-27.34	predicted	1
mirnet-bta-346	bta-mir-484	MIMAT0003535	NEURL4	ENSBTAG00000010519	528485	Predicted miRanda Score: 175	20799968	175	-28.79	predicted	1
mirnet-bta-2017	bta-mir-423-3p	MIMAT0003831	NFATC1	ENSBTAG00000000656	511224	Predicted miRanda Score: 170	20799968	170	-27.09	predicted	1
mirnet-bta-4903	bta-mir-339a	MIMAT0009293	NFE2L1	ENSBTAG00000013653	534582	Predicted miRanda Score: 173	20799968	173	-26.68	predicted	1
mirnet-bta-347	bta-mir-484	MIMAT0003535	NFE2L1	ENSBTAG00000013653	534582	Predicted miRanda Score: 170	20799968	170	-25.38	predicted	1
mirnet-bta-348	bta-mir-484	MIMAT0003535	NGRN	ENSBTAG00000014505	508115	Predicted miRanda Score: 183	20799968	183	-36.35	predicted	1
mirnet-bta-4399	bta-mir-326	MIMAT0009286	NKG7	ENSBTAG00000009137	513006	Predicted miRanda Score: 164	20799968	164	-27.77	predicted	1
mirnet-bta-4904	bta-mir-339a	MIMAT0009293	NKIRAS1	ENSBTAG00000006680	522875	Predicted miRanda Score: 160	20799968	160	-29.86	predicted	1
mirnet-bta-9806	bta-mir-92a	MIMAT0009383	NKPD1	ENSBTAG00000020074	789234	Predicted miRanda Score: 176	20799968	176	-29.8	predicted	1
mirnet-bta-4905	bta-mir-339a	MIMAT0009293	NKX2-1	ENSBTAG00000000541	613713	Predicted miRanda Score: 168	20799968	168	-27.09	predicted	1
mirnet-bta-4906	bta-mir-339a	MIMAT0009293	NLGN2	ENSBTAG00000020252		Predicted miRanda Score: 180	20799968	180	-33.87	predicted	1
mirnet-bta-3330	bta-mir-146b	MIMAT0009235	NLRP5	ENSBTAG00000013247	493717	Predicted miRanda Score: 187	20799968	187	-25.55	predicted	1
mirnet-bta-2018	bta-mir-423-3p	MIMAT0003831	NME3	ENSBTAG00000016552	515663	Predicted miRanda Score: 174	20799968	174	-31.55	predicted	1
mirnet-bta-4907	bta-mir-339a	MIMAT0009293	NNAT	ENSBTAG00000003212	353114	Predicted miRanda Score: 196	20799968	196	-45.88	predicted	1
mirnet-bta-349	bta-mir-484	MIMAT0003535	NOB1	ENSBTAG00000020633	360191	Predicted miRanda Score: 165	20799968	165	-30.35	predicted	1
mirnet-bta-4400	bta-mir-326	MIMAT0009286	NOBOX	ENSBTAG00000009832	528414	Predicted miRanda Score: 162	20799968	162	-27.93	predicted	1
mirnet-bta-4908	bta-mir-339a	MIMAT0009293	NOBOX	ENSBTAG00000009832	528414	Predicted miRanda Score: 172	20799968	172	-26.89	predicted	1
mirnet-bta-6267	bta-mir-486	MIMAT0009329	NOD2	ENSBTAG00000020936	444867	Predicted miRanda Score: 181	20799968	181	-31.72	predicted	1
mirnet-bta-6268	bta-mir-486	MIMAT0009329	NOL12	ENSBTAG00000015092	615252	Predicted miRanda Score: 170	20799968	170	-25.97	predicted	1
mirnet-bta-4401	bta-mir-326	MIMAT0009286	NOP16	ENSBTAG00000010734	506421	Predicted miRanda Score: 160	20799968	160	-25.36	predicted	1
mirnet-bta-894	bta-mir-27b	MIMAT0003546	NOXA1	ENSBTAG00000012121	523157	Predicted miRanda Score: 166	20799968	166	-26.02	predicted	1
mirnet-bta-350	bta-mir-484	MIMAT0003535	NOXA1	ENSBTAG00000012121	523157	Predicted miRanda Score: 174	20799968	174	-32.64	predicted	1
mirnet-bta-4909	bta-mir-339a	MIMAT0009293	NPAS1	ENSBTAG00000015576	528272	Predicted miRanda Score: 344	20799968	344	-56.43	predicted	1
mirnet-bta-870	bta-mir-205	MIMAT0003545	NR1H3	ENSBTAG00000010681	507176	Predicted miRanda Score: 170	20799968	170	-25.68	predicted	1
mirnet-bta-4910	bta-mir-339a	MIMAT0009293	NRADD	ENSBTAG00000022598	615855	Predicted miRanda Score: 166	20799968	166	-26.02	predicted	1
mirnet-bta-3867	bta-mir-197	MIMAT0009257	NRSN1	ENSBTAG00000009180	510831	Predicted miRanda Score: 175	20799968	175	-27.86	predicted	1
mirnet-bta-4402	bta-mir-326	MIMAT0009286	NRSN2	ENSBTAG00000027387	617951	Predicted miRanda Score: 172	20799968	172	-26.05	predicted	1
mirnet-bta-2019	bta-mir-423-3p	MIMAT0003831	NSG2	ENSBTAG00000000564	613901	Predicted miRanda Score: 350	20799968	350	-57.26	predicted	1
mirnet-bta-3780	bta-mir-193b	MIMAT0009253	NTNG2	ENSBTAG00000007235	523720	Predicted miRanda Score: 166	20799968	166	-26.46	predicted	1
mirnet-bta-3781	bta-mir-193b	MIMAT0009253	NUDCD3	ENSBTAG00000006325	533678	Predicted miRanda Score: 176	20799968	176	-30.24	predicted	1
mirnet-bta-127	bta-mir-221	MIMAT0003529	NUDT7	ENSBTAG00000007184	504826	Predicted miRanda Score: 177	20799968	177	-25.98	predicted	1
mirnet-bta-4911	bta-mir-339a	MIMAT0009293	NUDT7	ENSBTAG00000007184	504826	Predicted miRanda Score: 164	20799968	164	-28.64	predicted	1
mirnet-bta-2020	bta-mir-423-3p	MIMAT0003831	NUDT7	ENSBTAG00000007184	504826	Predicted miRanda Score: 170	20799968	170	-27.25	predicted	1
mirnet-bta-191	bta-mir-320a	MIMAT0003534	NUP43	ENSBTAG00000010196	520174	Predicted miRanda Score: 183	20799968	183	-25.22	predicted	1
mirnet-bta-4403	bta-mir-326	MIMAT0009286	NUPR1	ENSBTAG00000018016	614673	Predicted miRanda Score: 162	20799968	162	-29.38	predicted	1
mirnet-bta-3331	bta-mir-146b	MIMAT0009235	OCIAD2	ENSBTAG00000001839	505877	Predicted miRanda Score: 178	20799968	178	-26.67	predicted	1
mirnet-bta-4912	bta-mir-339a	MIMAT0009293	OGFOD2	ENSBTAG00000001593	539407	Predicted miRanda Score: 168	20799968	168	-29.44	predicted	1
mirnet-bta-4913	bta-mir-339a	MIMAT0009293	OPA3	ENSBTAG00000019605	523579	Predicted miRanda Score: 165	20799968	165	-26.01	predicted	1
mirnet-bta-351	bta-mir-484	MIMAT0003535	ORAI2	ENSBTAG00000012050	511233	Predicted miRanda Score: 161	20799968	161	-30.16	predicted	1
mirnet-bta-3782	bta-mir-193b	MIMAT0009253	OS9	ENSBTAG00000007152	504832	Predicted miRanda Score: 169	20799968	169	-25.85	predicted	1
mirnet-bta-2021	bta-mir-423-3p	MIMAT0003831	OSBP	ENSBTAG00000020332	530000	Predicted miRanda Score: 171	20799968	171	-30.15	predicted	1
mirnet-bta-3306	bta-mir-143	MIMAT0009233	OSBPL7	ENSBTAG00000013523	508936	Predicted miRanda Score: 170	20799968	170	-25.9	predicted	1
mirnet-bta-2022	bta-mir-423-3p	MIMAT0003831	OTULIN	ENSBTAG00000003186	508963	Predicted miRanda Score: 174	20799968	174	-27.74	predicted	1
mirnet-bta-352	bta-mir-484	MIMAT0003535	OTULIN	ENSBTAG00000003186	508963	Predicted miRanda Score: 172	20799968	172	-29.68	predicted	1
mirnet-bta-3783	bta-mir-193b	MIMAT0009253	OVOL1	ENSBTAG00000012656	513727	Predicted miRanda Score: 166	20799968	166	-25.36	predicted	1
mirnet-bta-4914	bta-mir-339a	MIMAT0009293	OVOL1	ENSBTAG00000012656	513727	Predicted miRanda Score: 166	20799968	166	-26.77	predicted	1
mirnet-bta-353	bta-mir-484	MIMAT0003535	OVOL1	ENSBTAG00000012656	513727	Predicted miRanda Score: 168	20799968	168	-25.74	predicted	1
mirnet-bta-4915	bta-mir-339a	MIMAT0009293	OXLD1	ENSBTAG00000000355	617776	Predicted miRanda Score: 180	20799968	180	-33.9	predicted	1
mirnet-bta-192	bta-mir-320a	MIMAT0003534	P2RX4	ENSBTAG00000010812	338036	Predicted miRanda Score: 184	20799968	184	-27.52	predicted	1
mirnet-bta-4916	bta-mir-339a	MIMAT0009293	PAK6	ENSBTAG00000019076	539224	Predicted miRanda Score: 175	20799968	175	-30.31	predicted	1
mirnet-bta-4404	bta-mir-326	MIMAT0009286	PAN2	ENSBTAG00000004376	538820	Predicted miRanda Score: 160	20799968	160	-31.17	predicted	1
mirnet-bta-4917	bta-mir-339a	MIMAT0009293	PANK1	ENSBTAG00000010442	535887	Predicted miRanda Score: 186	20799968	186	-33.28	predicted	1
mirnet-bta-3784	bta-mir-193b	MIMAT0009253	PANX2	ENSBTAG00000009297	539070	Predicted miRanda Score: 173	20799968	173	-27.02	predicted	1
mirnet-bta-4918	bta-mir-339a	MIMAT0009293	PAOX	ENSBTAG00000018321	282639	Predicted miRanda Score: 175	20799968	175	-31.32	predicted	1
mirnet-bta-354	bta-mir-484	MIMAT0003535	PAQR3	ENSBTAG00000008887	534876	Predicted miRanda Score: 180	20799968	180	-29.53	predicted	1
mirnet-bta-355	bta-mir-484	MIMAT0003535	PAQR6	ENSBTAG00000009434	516498	Predicted miRanda Score: 171	20799968	171	-30.58	predicted	1
mirnet-bta-356	bta-mir-484	MIMAT0003535	PARN	ENSBTAG00000018097	524155	Predicted miRanda Score: 171	20799968	171	-27.59	predicted	1
mirnet-bta-2516	bta-mir-30c	MIMAT0003850	PARP16	ENSBTAG00000012352	506384	Predicted miRanda Score: 171	20799968	171	-29.09	predicted	1
mirnet-bta-4919	bta-mir-339a	MIMAT0009293	PAX5	ENSBTAG00000012498		Predicted miRanda Score: 168	20799968	168	-25.1	predicted	1
mirnet-bta-2583	bta-let-7c	MIMAT0004332	PC	ENSBTAG00000019700	338471	Predicted miRanda Score: 160	20799968	160	-25.37	predicted	1
mirnet-bta-4920	bta-mir-339a	MIMAT0009293	PCID2	ENSBTAG00000021725	617943	Predicted miRanda Score: 172	20799968	172	-25.15	predicted	1
mirnet-bta-3785	bta-mir-193b	MIMAT0009253	PCIF1	ENSBTAG00000010126	535479	Predicted miRanda Score: 179	20799968	179	-28.62	predicted	1
mirnet-bta-4405	bta-mir-326	MIMAT0009286	PDE2A	ENSBTAG00000008419	281971	Predicted miRanda Score: 160	20799968	160	-27	predicted	1
mirnet-bta-4921	bta-mir-339a	MIMAT0009293	PDE4DIP	ENSBTAG00000001564	508547	Predicted miRanda Score: 168	20799968	168	-26.82	predicted	1
mirnet-bta-3868	bta-mir-197	MIMAT0009257	PDGFB	ENSBTAG00000021697	540106	Predicted miRanda Score: 182	20799968	182	-28.46	predicted	1
mirnet-bta-6269	bta-mir-486	MIMAT0009329	PDGFRB	ENSBTAG00000002804	527165	Predicted miRanda Score: 183	20799968	183	-32.42	predicted	1
mirnet-bta-4922	bta-mir-339a	MIMAT0009293	PDPN	ENSBTAG00000001788	509732	Predicted miRanda Score: 169	20799968	169	-25.24	predicted	1
mirnet-bta-871	bta-mir-205	MIMAT0003545	PDRG1	ENSBTAG00000009743	768241	Predicted miRanda Score: 183	20799968	183	-30.67	predicted	1
mirnet-bta-4923	bta-mir-339a	MIMAT0009293	PDSS2	ENSBTAG00000021859	521115	Predicted miRanda Score: 177	20799968	177	-28.17	predicted	1
mirnet-bta-872	bta-mir-205	MIMAT0003545	PDZD3	ENSBTAG00000012507	539171	Predicted miRanda Score: 172	20799968	172	-28.8	predicted	1
mirnet-bta-4924	bta-mir-339a	MIMAT0009293	PDZD3	ENSBTAG00000012507	539171	Predicted miRanda Score: 187	20799968	187	-34.47	predicted	1
mirnet-bta-357	bta-mir-484	MIMAT0003535	PEAR1	ENSBTAG00000012405	787112	Predicted miRanda Score: 173	20799968	173	-30.4	predicted	1
mirnet-bta-4406	bta-mir-326	MIMAT0009286	PERM1	ENSBTAG00000014540	520080	Predicted miRanda Score: 168	20799968	168	-26.76	predicted	1
mirnet-bta-4925	bta-mir-339a	MIMAT0009293	PEX11A	ENSBTAG00000006140	515608	Predicted miRanda Score: 171	20799968	171	-28.83	predicted	1
mirnet-bta-4926	bta-mir-339a	MIMAT0009293	PFDN1	ENSBTAG00000016596	616553	Predicted miRanda Score: 168	20799968	168	-25.41	predicted	1
mirnet-bta-3869	bta-mir-197	MIMAT0009257	PFDN5	ENSBTAG00000008935	282848	Predicted miRanda Score: 181	20799968	181	-31.89	predicted	1
mirnet-bta-4927	bta-mir-339a	MIMAT0009293	PFKFB2	ENSBTAG00000002126	287019	Predicted miRanda Score: 170	20799968	170	-26.99	predicted	1
mirnet-bta-358	bta-mir-484	MIMAT0003535	PFKFB2	ENSBTAG00000002126	287019	Predicted miRanda Score: 160	20799968	160	-28.91	predicted	1
mirnet-bta-4928	bta-mir-339a	MIMAT0009293	PGAM1	ENSBTAG00000012697	614423	Predicted miRanda Score: 186	20799968	186	-34.22	predicted	1
mirnet-bta-3870	bta-mir-197	MIMAT0009257	PGAP3	ENSBTAG00000011732	513258	Predicted miRanda Score: 178	20799968	178	-29.55	predicted	1
mirnet-bta-4407	bta-mir-326	MIMAT0009286	PGAP3	ENSBTAG00000011732	513258	Predicted miRanda Score: 164	20799968	164	-26.18	predicted	1
mirnet-bta-359	bta-mir-484	MIMAT0003535	PGBD5	ENSBTAG00000027205	101907907	Predicted miRanda Score: 175	20799968	175	-34.25	predicted	1
mirnet-bta-4408	bta-mir-326	MIMAT0009286	PGF	ENSBTAG00000013688	280894	Predicted miRanda Score: 166	20799968	166	-28.54	predicted	1
mirnet-bta-3871	bta-mir-197	MIMAT0009257	PGK1	ENSBTAG00000000894	507476	Predicted miRanda Score: 171	20799968	171	-25.19	predicted	1
mirnet-bta-4929	bta-mir-339a	MIMAT0009293	PGRMC2	ENSBTAG00000010843	534021	Predicted miRanda Score: 170	20799968	170	-29.79	predicted	1
mirnet-bta-3872	bta-mir-197	MIMAT0009257	PGS1	ENSBTAG00000000675	535126	Predicted miRanda Score: 162	20799968	162	-26.2	predicted	1
mirnet-bta-2023	bta-mir-423-3p	MIMAT0003831	PGS1	ENSBTAG00000000675	535126	Predicted miRanda Score: 177	20799968	177	-29.75	predicted	1
mirnet-bta-875	bta-mir-205	MIMAT0003545	PHC2	ENSBTAG00000004603	537511	Predicted miRanda Score: 169	20799968	169	-25.14	predicted	1
mirnet-bta-4409	bta-mir-326	MIMAT0009286	PHC2	ENSBTAG00000004603	537511	Predicted miRanda Score: 337	20799968	337	-52.82	predicted	1
mirnet-bta-2024	bta-mir-423-3p	MIMAT0003831	PHF12	ENSBTAG00000015976	507057	Predicted miRanda Score: 175	20799968	175	-29.07	predicted	1
mirnet-bta-3873	bta-mir-197	MIMAT0009257	PHF19	ENSBTAG00000016958	532056	Predicted miRanda Score: 174	20799968	174	-30.93	predicted	1
mirnet-bta-4410	bta-mir-326	MIMAT0009286	PHF2	ENSBTAG00000012922	537728	Predicted miRanda Score: 160	20799968	160	-38.81	predicted	1
mirnet-bta-3332	bta-mir-146b	MIMAT0009235	PHF20L1	ENSBTAG00000006869	511990	Predicted miRanda Score: 174	20799968	174	-30.82	predicted	1
mirnet-bta-4411	bta-mir-326	MIMAT0009286	PHKG1	ENSBTAG00000008195	540682	Predicted miRanda Score: 161	20799968	161	-26.04	predicted	1
mirnet-bta-4412	bta-mir-326	MIMAT0009286	PHLDB1	ENSBTAG00000016197	533996	Predicted miRanda Score: 160	20799968	160	-26.62	predicted	1
mirnet-bta-4930	bta-mir-339a	MIMAT0009293	PHOSPHO1	ENSBTAG00000000033	524639	Predicted miRanda Score: 167	20799968	167	-29.83	predicted	1
mirnet-bta-895	bta-mir-27b	MIMAT0003546	PI16	ENSBTAG00000002092	507058	Predicted miRanda Score: 175	20799968	175	-32.94	predicted	1
mirnet-bta-4413	bta-mir-326	MIMAT0009286	PI4K2A	ENSBTAG00000002010	507860	Predicted miRanda Score: 170	20799968	170	-30.35	predicted	1
mirnet-bta-2025	bta-mir-423-3p	MIMAT0003831	PICK1	ENSBTAG00000015268	533737	Predicted miRanda Score: 176	20799968	176	-25.29	predicted	1
mirnet-bta-4931	bta-mir-339a	MIMAT0009293	PIK3IP1	ENSBTAG00000010667	512082	Predicted miRanda Score: 166	20799968	166	-26.82	predicted	1
mirnet-bta-4414	bta-mir-326	MIMAT0009286	PIK3R2	ENSBTAG00000002350	282308	Predicted miRanda Score: 164	20799968	164	-26.19	predicted	1
mirnet-bta-5856	bta-mir-433	MIMAT0009318	PIM2	ENSBTAG00000004597	508424	Predicted miRanda Score: 166	20799968	166	-25.47	predicted	1
mirnet-bta-3874	bta-mir-197	MIMAT0009257	PITPNB	ENSBTAG00000017799	613773	Predicted miRanda Score: 180	20799968	180	-25.78	predicted	1
mirnet-bta-4932	bta-mir-339a	MIMAT0009293	PLA2G12A	ENSBTAG00000015230	527214	Predicted miRanda Score: 167	20799968	167	-27.49	predicted	1
mirnet-bta-4933	bta-mir-339a	MIMAT0009293	PLA2G2D4	ENSBTAG00000046977	503625	Predicted miRanda Score: 164	20799968	164	-26.66	predicted	1
mirnet-bta-4934	bta-mir-339a	MIMAT0009293	PLA2G2D4	ENSBTAG00000046977	503625	Predicted miRanda Score: 164	20799968	164	-26.66	predicted	1
mirnet-bta-3786	bta-mir-193b	MIMAT0009253	PLA2G2F	ENSBTAG00000012217	541294	Predicted miRanda Score: 177	20799968	177	-28.66	predicted	1
mirnet-bta-4415	bta-mir-326	MIMAT0009286	PLA2G2F	ENSBTAG00000012217	541294	Predicted miRanda Score: 164	20799968	164	-27.97	predicted	1
mirnet-bta-4935	bta-mir-339a	MIMAT0009293	PLA2G2F	ENSBTAG00000012217	541294	Predicted miRanda Score: 182	20799968	182	-33.59	predicted	1
mirnet-bta-4936	bta-mir-339a	MIMAT0009293	PLAC9	ENSBTAG00000020939	510496	Predicted miRanda Score: 166	20799968	166	-25.07	predicted	1
mirnet-bta-360	bta-mir-484	MIMAT0003535	PLCL2	ENSBTAG00000009942	510408	Predicted miRanda Score: 175	20799968	175	-30.16	predicted	1
mirnet-bta-2026	bta-mir-423-3p	MIMAT0003831	PLD3	ENSBTAG00000019150	613932	Predicted miRanda Score: 176	20799968	176	-27.53	predicted	1
mirnet-bta-2027	bta-mir-423-3p	MIMAT0003831	PLD6	ENSBTAG00000008009	526651	Predicted miRanda Score: 165	20799968	165	-25.56	predicted	1
mirnet-bta-361	bta-mir-484	MIMAT0003535	PLEKHA1	ENSBTAG00000004636	513040	Predicted miRanda Score: 178	20799968	178	-29.19	predicted	1
mirnet-bta-362	bta-mir-484	MIMAT0003535	PLEKHG5	ENSBTAG00000016728	615910	Predicted miRanda Score: 178	20799968	178	-33.31	predicted	1
mirnet-bta-4937	bta-mir-339a	MIMAT0009293	PLEKHH3	ENSBTAG00000019090	541100	Predicted miRanda Score: 176	20799968	176	-27.4	predicted	1
mirnet-bta-4938	bta-mir-339a	MIMAT0009293	PLEKHM2	ENSBTAG00000018722	515552	Predicted miRanda Score: 174	20799968	174	-28.33	predicted	1
mirnet-bta-4939	bta-mir-339a	MIMAT0009293	PLIN3	ENSBTAG00000011805	767984	Predicted miRanda Score: 170	20799968	170	-25.78	predicted	1
mirnet-bta-193	bta-mir-320a	MIMAT0003534	PLIN5	ENSBTAG00000038464	531199	Predicted miRanda Score: 173	20799968	173	-27.21	predicted	1
mirnet-bta-2028	bta-mir-423-3p	MIMAT0003831	PLIN5	ENSBTAG00000038464	531199	Predicted miRanda Score: 173	20799968	173	-27.36	predicted	1
mirnet-bta-3333	bta-mir-146b	MIMAT0009235	PLPPR2	ENSBTAG00000008192	520247	Predicted miRanda Score: 190	20799968	190	-30.82	predicted	1
mirnet-bta-4416	bta-mir-326	MIMAT0009286	PLXNA2	ENSBTAG00000001173		Predicted miRanda Score: 168	20799968	168	-28.43	predicted	1
mirnet-bta-2029	bta-mir-423-3p	MIMAT0003831	PNMAL1	ENSBTAG00000009337	532062	Predicted miRanda Score: 175	20799968	175	-28.91	predicted	1
mirnet-bta-4417	bta-mir-326	MIMAT0009286	PNPLA1	ENSBTAG00000015118	786888	Predicted miRanda Score: 172	20799968	172	-26.66	predicted	1
mirnet-bta-4418	bta-mir-326	MIMAT0009286	PNPO	ENSBTAG00000012259	512573	Predicted miRanda Score: 166	20799968	166	-27.43	predicted	1
mirnet-bta-4940	bta-mir-339a	MIMAT0009293	PNPO	ENSBTAG00000012259	512573	Predicted miRanda Score: 167	20799968	167	-30.01	predicted	1
mirnet-bta-3875	bta-mir-197	MIMAT0009257	POFUT1	ENSBTAG00000016231	360194	Predicted miRanda Score: 169	20799968	169	-26.49	predicted	1
mirnet-bta-3787	bta-mir-193b	MIMAT0009253	POFUT2	ENSBTAG00000007818	404083	Predicted miRanda Score: 165	20799968	165	-26.73	predicted	1
mirnet-bta-194	bta-mir-320a	MIMAT0003534	POGZ	ENSBTAG00000021289	535254	Predicted miRanda Score: 176	20799968	176	-26.99	predicted	1
mirnet-bta-195	bta-mir-320a	MIMAT0003534	POLE4	ENSBTAG00000017189	613730	Predicted miRanda Score: 188	20799968	188	-26.77	predicted	1
mirnet-bta-2030	bta-mir-423-3p	MIMAT0003831	POLR3A	ENSBTAG00000013259	540308	Predicted miRanda Score: 164	20799968	164	-29.95	predicted	1
mirnet-bta-876	bta-mir-205	MIMAT0003545	POLR3GL	ENSBTAG00000013910	505641	Predicted miRanda Score: 172	20799968	172	-28.18	predicted	1
mirnet-bta-4941	bta-mir-339a	MIMAT0009293	POLR3GL	ENSBTAG00000013910	505641	Predicted miRanda Score: 167	20799968	167	-27.15	predicted	1
mirnet-bta-363	bta-mir-484	MIMAT0003535	POLR3H	ENSBTAG00000005311	767843	Predicted miRanda Score: 337	20799968	337	-59.69	predicted	1
mirnet-bta-6270	bta-mir-486	MIMAT0009329	POMK	ENSBTAG00000003649	514490	Predicted miRanda Score: 166	20799968	166	-27.16	predicted	1
mirnet-bta-3307	bta-mir-143	MIMAT0009233	PON1	ENSBTAG00000015654	523798	Predicted miRanda Score: 178	20799968	178	-28.33	predicted	1
mirnet-bta-3876	bta-mir-197	MIMAT0009257	PPIL1	ENSBTAG00000002376	508179	Predicted miRanda Score: 162	20799968	162	-25.26	predicted	1
mirnet-bta-4419	bta-mir-326	MIMAT0009286	PPP1R12C	ENSBTAG00000017847		Predicted miRanda Score: 166	20799968	166	-26.22	predicted	1
mirnet-bta-4942	bta-mir-339a	MIMAT0009293	PPP1R12C	ENSBTAG00000017847		Predicted miRanda Score: 169	20799968	169	-25.35	predicted	1
mirnet-bta-4943	bta-mir-339a	MIMAT0009293	PPP1R14C	ENSBTAG00000026586	783497	Predicted miRanda Score: 177	20799968	177	-35.81	predicted	1
mirnet-bta-196	bta-mir-320a	MIMAT0003534	PPP1R16B	ENSBTAG00000000653	282091	Predicted miRanda Score: 172	20799968	172	-25.06	predicted	1
mirnet-bta-2031	bta-mir-423-3p	MIMAT0003831	PPP1R16B	ENSBTAG00000000653	282091	Predicted miRanda Score: 172	20799968	172	-27.94	predicted	1
mirnet-bta-2032	bta-mir-423-3p	MIMAT0003831	PPP2R3B	ENSBTAG00000046338		Predicted miRanda Score: 174	20799968	174	-30.02	predicted	1
mirnet-bta-4420	bta-mir-326	MIMAT0009286	PPP2R5B	ENSBTAG00000007061	505915	Predicted miRanda Score: 322	20799968	322	-53.2	predicted	1
mirnet-bta-4421	bta-mir-326	MIMAT0009286	PPP2R5D	ENSBTAG00000005533	100134966	Predicted miRanda Score: 170	20799968	170	-27.97	predicted	1
mirnet-bta-4422	bta-mir-326	MIMAT0009286	PPP5C	ENSBTAG00000008014	510245	Predicted miRanda Score: 176	20799968	176	-40.12	predicted	1
mirnet-bta-197	bta-mir-320a	MIMAT0003534	PRKCG	ENSBTAG00000013550	282002	Predicted miRanda Score: 167	20799968	167	-25.87	predicted	1
mirnet-bta-364	bta-mir-484	MIMAT0003535	PRKX	ENSBTAG00000014367	505773	Predicted miRanda Score: 176	20799968	176	-26.64	predicted	1
mirnet-bta-4944	bta-mir-339a	MIMAT0009293	PRSS53	ENSBTAG00000031551	511877	Predicted miRanda Score: 178	20799968	178	-31.83	predicted	1
mirnet-bta-4423	bta-mir-326	MIMAT0009286	PSMB8	ENSBTAG00000003039	282013	Predicted miRanda Score: 164	20799968	164	-26.95	predicted	1
mirnet-bta-4424	bta-mir-326	MIMAT0009286	PSMC3IP	ENSBTAG00000020907	508530	Predicted miRanda Score: 176	20799968	176	-28.13	predicted	1
mirnet-bta-3877	bta-mir-197	MIMAT0009257	PSMD11	ENSBTAG00000018897	513461	Predicted miRanda Score: 180	20799968	180	-26.13	predicted	1
mirnet-bta-365	bta-mir-484	MIMAT0003535	PSTPIP1	ENSBTAG00000021144	513924	Predicted miRanda Score: 168	20799968	168	-31.76	predicted	1
mirnet-bta-366	bta-mir-484	MIMAT0003535	PTAFR	ENSBTAG00000027051	518283	Predicted miRanda Score: 161	20799968	161	-25.64	predicted	1
mirnet-bta-4945	bta-mir-339a	MIMAT0009293	PTGFR	ENSBTAG00000015902	282020	Predicted miRanda Score: 174	20799968	174	-25.63	predicted	1
mirnet-bta-367	bta-mir-484	MIMAT0003535	PTPN1	ENSBTAG00000006616	508658	Predicted miRanda Score: 181	20799968	181	-32.39	predicted	1
mirnet-bta-368	bta-mir-484	MIMAT0003535	PTPRH	ENSBTAG00000040559	521868	Predicted miRanda Score: 185	20799968	185	-36.63	predicted	1
mirnet-bta-3334	bta-mir-146b	MIMAT0009235	PTRHD1	ENSBTAG00000015012	617088	Predicted miRanda Score: 188	20799968	188	-28.25	predicted	1
mirnet-bta-896	bta-mir-27b	MIMAT0003546	PTTG1IP	ENSBTAG00000021771	617245	Predicted miRanda Score: 170	20799968	170	-26.41	predicted	1
mirnet-bta-198	bta-mir-320a	MIMAT0003534	PYGB	ENSBTAG00000004625	505560	Predicted miRanda Score: 175	20799968	175	-26.25	predicted	1
mirnet-bta-369	bta-mir-484	MIMAT0003535	PYGO2	ENSBTAG00000004331	540401	Predicted miRanda Score: 169	20799968	169	-25.85	predicted	1
mirnet-bta-370	bta-mir-484	MIMAT0003535	QDPR	ENSBTAG00000040333	618084	Predicted miRanda Score: 180	20799968	180	-36.1	predicted	1
mirnet-bta-199	bta-mir-320a	MIMAT0003534	QKI	ENSBTAG00000011593	493722	Predicted miRanda Score: 185	20799968	185	-32.49	predicted	1
mirnet-bta-4946	bta-mir-339a	MIMAT0009293	QRSL1	ENSBTAG00000017557	532822	Predicted miRanda Score: 175	20799968	175	-29.99	predicted	1
mirnet-bta-200	bta-mir-320a	MIMAT0003534	R3HDM4	ENSBTAG00000046406	614948	Predicted miRanda Score: 176	20799968	176	-31.02	predicted	1
mirnet-bta-4947	bta-mir-339a	MIMAT0009293	RAB15	ENSBTAG00000003474	614507	Predicted miRanda Score: 173	20799968	173	-26.04	predicted	1
mirnet-bta-371	bta-mir-484	MIMAT0003535	RAB15	ENSBTAG00000003474	614507	Predicted miRanda Score: 166	20799968	166	-27.81	predicted	1
mirnet-bta-2033	bta-mir-423-3p	MIMAT0003831	RAB30	ENSBTAG00000002417	540583	Predicted miRanda Score: 163	20799968	163	-25.16	predicted	1
mirnet-bta-201	bta-mir-320a	MIMAT0003534	RAB33B	ENSBTAG00000003208	519982	Predicted miRanda Score: 162	20799968	162	-25.67	predicted	1
mirnet-bta-4425	bta-mir-326	MIMAT0009286	RAB3IL1	ENSBTAG00000015745	614335	Predicted miRanda Score: 167	20799968	167	-26.24	predicted	1
mirnet-bta-3878	bta-mir-197	MIMAT0009257	RAB40C	ENSBTAG00000007880	618031	Predicted miRanda Score: 178	20799968	178	-39.53	predicted	1
mirnet-bta-372	bta-mir-484	MIMAT0003535	RAB40C	ENSBTAG00000007880	618031	Predicted miRanda Score: 177	20799968	177	-31.66	predicted	1
mirnet-bta-3788	bta-mir-193b	MIMAT0009253	RAB6B	ENSBTAG00000000905	526526	Predicted miRanda Score: 172	20799968	172	-25.93	predicted	1
mirnet-bta-2034	bta-mir-423-3p	MIMAT0003831	RABAC1	ENSBTAG00000018633	512653	Predicted miRanda Score: 166	20799968	166	-25.38	predicted	1
mirnet-bta-3789	bta-mir-193b	MIMAT0009253	RABGAP1	ENSBTAG00000039172	519260	Predicted miRanda Score: 169	20799968	169	-26.68	predicted	1
mirnet-bta-2035	bta-mir-423-3p	MIMAT0003831	RABGGTA	ENSBTAG00000018796	516619	Predicted miRanda Score: 170	20799968	170	-26.53	predicted	1
mirnet-bta-373	bta-mir-484	MIMAT0003535	RABGGTA	ENSBTAG00000018796	516619	Predicted miRanda Score: 174	20799968	174	-25.39	predicted	1
mirnet-bta-2036	bta-mir-423-3p	MIMAT0003831	RAD9A	ENSBTAG00000012141	504647	Predicted miRanda Score: 192	20799968	192	-28.37	predicted	1
mirnet-bta-4426	bta-mir-326	MIMAT0009286	RAD9B	ENSBTAG00000018330	616597	Predicted miRanda Score: 174	20799968	174	-33.92	predicted	1
mirnet-bta-4948	bta-mir-339a	MIMAT0009293	RALGAPB	ENSBTAG00000003040	787596	Predicted miRanda Score: 178	20799968	178	-28.23	predicted	1
mirnet-bta-4427	bta-mir-326	MIMAT0009286	RANBP10	ENSBTAG00000032763	519736	Predicted miRanda Score: 166	20799968	166	-30.11	predicted	1
mirnet-bta-4949	bta-mir-339a	MIMAT0009293	RAP2B	ENSBTAG00000016961	784133	Predicted miRanda Score: 173	20799968	173	-29.48	predicted	1
mirnet-bta-2037	bta-mir-423-3p	MIMAT0003831	RARA	ENSBTAG00000012500	534280	Predicted miRanda Score: 179	20799968	179	-33.55	predicted	1
mirnet-bta-374	bta-mir-484	MIMAT0003535	RARG	ENSBTAG00000007592	540425	Predicted miRanda Score: 180	20799968	180	-31.71	predicted	1
mirnet-bta-3790	bta-mir-193b	MIMAT0009253	RASA3	ENSBTAG00000019967	282532	Predicted miRanda Score: 169	20799968	169	-28.35	predicted	1
mirnet-bta-375	bta-mir-484	MIMAT0003535	RASA3	ENSBTAG00000019967	282532	Predicted miRanda Score: 171	20799968	171	-27.17	predicted	1
mirnet-bta-4950	bta-mir-339a	MIMAT0009293	RASA4B	ENSBTAG00000005448	521224	Predicted miRanda Score: 171	20799968	171	-27.67	predicted	1
mirnet-bta-4951	bta-mir-339a	MIMAT0009293	RASL10A	ENSBTAG00000001187	506193	Predicted miRanda Score: 180	20799968	180	-30.4	predicted	1
mirnet-bta-4428	bta-mir-326	MIMAT0009286	RASSF1	ENSBTAG00000020963	510276	Predicted miRanda Score: 176	20799968	176	-32.46	predicted	1
mirnet-bta-4952	bta-mir-339a	MIMAT0009293	RASSF5	ENSBTAG00000010427	539767	Predicted miRanda Score: 330	20799968	330	-54.93	predicted	1
mirnet-bta-376	bta-mir-484	MIMAT0003535	RASSF5	ENSBTAG00000010427	539767	Predicted miRanda Score: 162	20799968	162	-27.56	predicted	1
mirnet-bta-377	bta-mir-484	MIMAT0003535	RASSF7	ENSBTAG00000045834	538490	Predicted miRanda Score: 164	20799968	164	-25.89	predicted	1
mirnet-bta-4429	bta-mir-326	MIMAT0009286	RAX2	ENSBTAG00000009750	359713	Predicted miRanda Score: 174	20799968	174	-25.84	predicted	1
mirnet-bta-3791	bta-mir-193b	MIMAT0009253	RBFOX3	ENSBTAG00000006280	511773	Predicted miRanda Score: 172	20799968	172	-30.6	predicted	1
mirnet-bta-2038	bta-mir-423-3p	MIMAT0003831	RBX1	ENSBTAG00000030225	518880	Predicted miRanda Score: 176	20799968	176	-28.02	predicted	1
mirnet-bta-3879	bta-mir-197	MIMAT0009257	RCBTB2	ENSBTAG00000006647	513632	Predicted miRanda Score: 163	20799968	163	-25.45	predicted	1
mirnet-bta-3308	bta-mir-143	MIMAT0009233	RCC1L	ENSBTAG00000011753	513273	Predicted miRanda Score: 173	20799968	173	-26.55	predicted	1
mirnet-bta-6271	bta-mir-486	MIMAT0009329	RCOR3	ENSBTAG00000007110	532635	Predicted miRanda Score: 166	20799968	166	-25.42	predicted	1
mirnet-bta-4430	bta-mir-326	MIMAT0009286	REEP2	ENSBTAG00000010068	532432	Predicted miRanda Score: 166	20799968	166	-28.05	predicted	1
mirnet-bta-4953	bta-mir-339a	MIMAT0009293	REEP2	ENSBTAG00000010068	532432	Predicted miRanda Score: 169	20799968	169	-32.19	predicted	1
mirnet-bta-4954	bta-mir-339a	MIMAT0009293	RFC5	ENSBTAG00000007137	508389	Predicted miRanda Score: 167	20799968	167	-27.15	predicted	1
mirnet-bta-378	bta-mir-484	MIMAT0003535	RFC5	ENSBTAG00000007137	508389	Predicted miRanda Score: 161	20799968	161	-26.4	predicted	1
mirnet-bta-3792	bta-mir-193b	MIMAT0009253	RFX2	ENSBTAG00000017661	534475	Predicted miRanda Score: 178	20799968	178	-28.32	predicted	1
mirnet-bta-2039	bta-mir-423-3p	MIMAT0003831	RFX2	ENSBTAG00000017661	534475	Predicted miRanda Score: 171	20799968	171	-33.18	predicted	1
mirnet-bta-877	bta-mir-205	MIMAT0003545	RGS16	ENSBTAG00000004305	282035	Predicted miRanda Score: 173	20799968	173	-25.85	predicted	1
mirnet-bta-4955	bta-mir-339a	MIMAT0009293	RGS20	ENSBTAG00000003454	614441	Predicted miRanda Score: 178	20799968	178	-37.78	predicted	1
mirnet-bta-2040	bta-mir-423-3p	MIMAT0003831	RHBDF2	ENSBTAG00000003436	517903	Predicted miRanda Score: 182	20799968	182	-29.34	predicted	1
mirnet-bta-4956	bta-mir-339a	MIMAT0009293	RHOB	ENSBTAG00000046054	515118	Predicted miRanda Score: 167	20799968	167	-28.58	predicted	1
mirnet-bta-379	bta-mir-484	MIMAT0003535	RHOBTB2	ENSBTAG00000031916	7845672	Predicted miRanda Score: 163	20799968	163	-25.78	predicted	1
mirnet-bta-3880	bta-mir-197	MIMAT0009257	RHOF	ENSBTAG00000032534	617894	Predicted miRanda Score: 172	20799968	172	-26.61	predicted	1
mirnet-bta-4431	bta-mir-326	MIMAT0009286	RHOJ	ENSBTAG00000017200	540619	Predicted miRanda Score: 166	20799968	166	-28.14	predicted	1
mirnet-bta-4957	bta-mir-339a	MIMAT0009293	RIMS2	ENSBTAG00000003827	535674	Predicted miRanda Score: 177	20799968	177	-28.03	predicted	1
mirnet-bta-380	bta-mir-484	MIMAT0003535	RIN1	ENSBTAG00000017681	509295	Predicted miRanda Score: 175	20799968	175	-26.18	predicted	1
mirnet-bta-2041	bta-mir-423-3p	MIMAT0003831	RIPK4	ENSBTAG00000021251	508668	Predicted miRanda Score: 176	20799968	176	-30.29	predicted	1
mirnet-bta-381	bta-mir-484	MIMAT0003535	RNF149	ENSBTAG00000008269	506267	Predicted miRanda Score: 166	20799968	166	-26.27	predicted	1
mirnet-bta-382	bta-mir-484	MIMAT0003535	RNF183	ENSBTAG00000004572	539200	Predicted miRanda Score: 172	20799968	172	-26.7	predicted	1
mirnet-bta-4958	bta-mir-339a	MIMAT0009293	RNF185	ENSBTAG00000002828	524459	Predicted miRanda Score: 162	20799968	162	-26.76	predicted	1
mirnet-bta-2042	bta-mir-423-3p	MIMAT0003831	RNF220	ENSBTAG00000012355	616005	Predicted miRanda Score: 171	20799968	171	-30.4	predicted	1
mirnet-bta-4959	bta-mir-339a	MIMAT0009293	RNF25	ENSBTAG00000003817	511571	Predicted miRanda Score: 174	20799968	174	-29.1	predicted	1
mirnet-bta-383	bta-mir-484	MIMAT0003535	RNF4	ENSBTAG00000027453	617018	Predicted miRanda Score: 171	20799968	171	-25.51	predicted	1
mirnet-bta-3881	bta-mir-197	MIMAT0009257	RNF43	ENSBTAG00000020119	784035	Predicted miRanda Score: 184	20799968	184	-34.34	predicted	1
mirnet-bta-384	bta-mir-484	MIMAT0003535	RPRM	ENSBTAG00000021526	614739	Predicted miRanda Score: 169	20799968	169	-31.81	predicted	1
mirnet-bta-4432	bta-mir-326	MIMAT0009286	RPS6KA5	ENSBTAG00000010906	504408	Predicted miRanda Score: 160	20799968	160	-25.24	predicted	1
mirnet-bta-385	bta-mir-484	MIMAT0003535	RSAD2	ENSBTAG00000016061	506415	Predicted miRanda Score: 166	20799968	166	-27.19	predicted	1
mirnet-bta-878	bta-mir-205	MIMAT0003545	RTP5	ENSBTAG00000040598	511818	Predicted miRanda Score: 177	20799968	177	-25.78	predicted	1
mirnet-bta-3793	bta-mir-193b	MIMAT0009253	RUSC2	ENSBTAG00000011403	507809	Predicted miRanda Score: 183	20799968	183	-26.47	predicted	1
mirnet-bta-3882	bta-mir-197	MIMAT0009257	RXRB	ENSBTAG00000000602	504943	Predicted miRanda Score: 170	20799968	170	-33.43	predicted	1
mirnet-bta-4433	bta-mir-326	MIMAT0009286	SAA4	ENSBTAG00000002963	505308	Predicted miRanda Score: 168	20799968	168	-27.53	predicted	1
mirnet-bta-386	bta-mir-484	MIMAT0003535	SARM1	ENSBTAG00000002816	536256	Predicted miRanda Score: 166	20799968	166	-30.38	predicted	1
mirnet-bta-3794	bta-mir-193b	MIMAT0009253	SARS2	ENSBTAG00000001780	282060	Predicted miRanda Score: 184	20799968	184	-27.27	predicted	1
mirnet-bta-3795	bta-mir-193b	MIMAT0009253	SARS2	ENSBTAG00000001780	282060	Predicted miRanda Score: 184	20799968	184	-27.27	predicted	1
mirnet-bta-387	bta-mir-484	MIMAT0003535	SART1	ENSBTAG00000003094	615704	Predicted miRanda Score: 173	20799968	173	-26.83	predicted	1
mirnet-bta-3883	bta-mir-197	MIMAT0009257	SCAMP4	ENSBTAG00000045762	538819	Predicted miRanda Score: 169	20799968	169	-27.26	predicted	1
mirnet-bta-4434	bta-mir-326	MIMAT0009286	SCAMP4	ENSBTAG00000045762	538819	Predicted miRanda Score: 169	20799968	169	-30.61	predicted	1
mirnet-bta-4960	bta-mir-339a	MIMAT0009293	SCAMP5	ENSBTAG00000021318	508510	Predicted miRanda Score: 165	20799968	165	-25.89	predicted	1
mirnet-bta-388	bta-mir-484	MIMAT0003535	SCAMP5	ENSBTAG00000021318	508510	Predicted miRanda Score: 352	20799968	352	-62.36	predicted	1
mirnet-bta-4961	bta-mir-339a	MIMAT0009293	SCARB1	ENSBTAG00000014269	282346	Predicted miRanda Score: 176	20799968	176	-30.7	predicted	1
mirnet-bta-2043	bta-mir-423-3p	MIMAT0003831	SCN5A	ENSBTAG00000009155	282061	Predicted miRanda Score: 175	20799968	175	-28.61	predicted	1
mirnet-bta-3884	bta-mir-197	MIMAT0009257	SCTR	ENSBTAG00000013619	523291	Predicted miRanda Score: 168	20799968	168	-25.86	predicted	1
mirnet-bta-389	bta-mir-484	MIMAT0003535	SCYL3	ENSBTAG00000014794	506600	Predicted miRanda Score: 166	20799968	166	-28.08	predicted	1
mirnet-bta-4435	bta-mir-326	MIMAT0009286	SDC1	ENSBTAG00000011154	529759	Predicted miRanda Score: 170	20799968	170	-26.7	predicted	1
mirnet-bta-4962	bta-mir-339a	MIMAT0009293	SDC3	ENSBTAG00000026676	618198	Predicted miRanda Score: 170	20799968	170	-28.34	predicted	1
mirnet-bta-4963	bta-mir-339a	MIMAT0009293	SDCBP2	ENSBTAG00000021321	617742	Predicted miRanda Score: 163	20799968	163	-27.12	predicted	1
mirnet-bta-4964	bta-mir-339a	MIMAT0009293	SDCCAG3	ENSBTAG00000001352	513180	Predicted miRanda Score: 167	20799968	167	-25.15	predicted	1
mirnet-bta-2044	bta-mir-423-3p	MIMAT0003831	SEMA4D	ENSBTAG00000001941	785942	Predicted miRanda Score: 166	20799968	166	-28.69	predicted	1
mirnet-bta-390	bta-mir-484	MIMAT0003535	SEMA4D	ENSBTAG00000001941	785942	Predicted miRanda Score: 169	20799968	169	-25.53	predicted	1
mirnet-bta-4965	bta-mir-339a	MIMAT0009293	SEPN1	ENSBTAG00000021778	616379	Predicted miRanda Score: 325	20799968	325	-54.09	predicted	1
mirnet-bta-4966	bta-mir-339a	MIMAT0009293	SERPINA3-1	ENSBTAG00000046540	286804	Predicted miRanda Score: 172	20799968	172	-27.27	predicted	1
mirnet-bta-3796	bta-mir-193b	MIMAT0009253	SERPINB9	ENSBTAG00000031267	524513	Predicted miRanda Score: 179	20799968	179	-30.56	predicted	1
mirnet-bta-4437	bta-mir-326	MIMAT0009286	SERPINF2	ENSBTAG00000020859	282522	Predicted miRanda Score: 161	20799968	161	-27.93	predicted	1
mirnet-bta-4967	bta-mir-339a	MIMAT0009293	SERPINF2	ENSBTAG00000020859	282522	Predicted miRanda Score: 161	20799968	161	-27.85	predicted	1
mirnet-bta-4968	bta-mir-339a	MIMAT0009293	SERTAD3	ENSBTAG00000010502	767935	Predicted miRanda Score: 168	20799968	168	-25.57	predicted	1
mirnet-bta-9807	bta-mir-92a	MIMAT0009383	SERTAD3	ENSBTAG00000010502	767935	Predicted miRanda Score: 183	20799968	183	-31.64	predicted	1
mirnet-bta-4969	bta-mir-339a	MIMAT0009293	SERTAD4	ENSBTAG00000010850	614583	Predicted miRanda Score: 166	20799968	166	-26.72	predicted	1
mirnet-bta-391	bta-mir-484	MIMAT0003535	SETD6	ENSBTAG00000020781	539651	Predicted miRanda Score: 171	20799968	171	-30.16	predicted	1
mirnet-bta-3885	bta-mir-197	MIMAT0009257	SFRP1	ENSBTAG00000027625	282068	Predicted miRanda Score: 183	20799968	183	-29.16	predicted	1
mirnet-bta-392	bta-mir-484	MIMAT0003535	SFRP1	ENSBTAG00000027625	282068	Predicted miRanda Score: 174	20799968	174	-38.68	predicted	1
mirnet-bta-4438	bta-mir-326	MIMAT0009286	SFTPC	ENSBTAG00000012560	282071	Predicted miRanda Score: 165	20799968	165	-26.32	predicted	1
mirnet-bta-4970	bta-mir-339a	MIMAT0009293	SGCB	ENSBTAG00000014601	535372	Predicted miRanda Score: 164	20799968	164	-29.37	predicted	1
mirnet-bta-4971	bta-mir-339a	MIMAT0009293	SGSH	ENSBTAG00000015267	535442	Predicted miRanda Score: 170	20799968	170	-32.02	predicted	1
mirnet-bta-4439	bta-mir-326	MIMAT0009286	SH2D6	ENSBTAG00000020828		Predicted miRanda Score: 173	20799968	173	-28.07	predicted	1
mirnet-bta-4440	bta-mir-326	MIMAT0009286	SH2D6	ENSBTAG00000020828		Predicted miRanda Score: 173	20799968	173	-28.07	predicted	1
mirnet-bta-4441	bta-mir-326	MIMAT0009286	SH2D6	ENSBTAG00000020828		Predicted miRanda Score: 173	20799968	173	-28.07	predicted	1
mirnet-bta-4972	bta-mir-339a	MIMAT0009293	SH3GLB2	ENSBTAG00000010626	504750	Predicted miRanda Score: 168	20799968	168	-29.32	predicted	1
mirnet-bta-2584	bta-let-7c	MIMAT0004332	SHC1	ENSBTAG00000019838	507196	Predicted miRanda Score: 169	20799968	169	-25.11	predicted	1
mirnet-bta-4973	bta-mir-339a	MIMAT0009293	SHISA2	ENSBTAG00000018214	617336	Predicted miRanda Score: 170	20799968	170	-30.52	predicted	1
mirnet-bta-3886	bta-mir-197	MIMAT0009257	SIGLEC1	ENSBTAG00000013167	539759	Predicted miRanda Score: 188	20799968	188	-33.87	predicted	1
mirnet-bta-4442	bta-mir-326	MIMAT0009286	SIK2	ENSBTAG00000020272	539570	Predicted miRanda Score: 168	20799968	168	-27.84	predicted	1
mirnet-bta-4443	bta-mir-326	MIMAT0009286	SIPA1L2	ENSBTAG00000000942	535132	Predicted miRanda Score: 169	20799968	169	-26.71	predicted	1
mirnet-bta-3797	bta-mir-193b	MIMAT0009253	SKAP2	ENSBTAG00000005650	616545	Predicted miRanda Score: 180	20799968	180	-25.2	predicted	1
mirnet-bta-202	bta-mir-320a	MIMAT0003534	SLC12A4	ENSBTAG00000018045	533876	Predicted miRanda Score: 174	20799968	174	-25.36	predicted	1
mirnet-bta-3798	bta-mir-193b	MIMAT0009253	SLC19A1	ENSBTAG00000024162	617307	Predicted miRanda Score: 166	20799968	166	-28.82	predicted	1
mirnet-bta-393	bta-mir-484	MIMAT0003535	SLC20A2	ENSBTAG00000014861	518905	Predicted miRanda Score: 160	20799968	160	-33.03	predicted	1
mirnet-bta-203	bta-mir-320a	MIMAT0003534	SLC22A7	ENSBTAG00000006350	407224	Predicted miRanda Score: 174	20799968	174	-25.79	predicted	1
mirnet-bta-3799	bta-mir-193b	MIMAT0009253	SLC25A19	ENSBTAG00000000202	504418	Predicted miRanda Score: 188	20799968	188	-32.57	predicted	1
mirnet-bta-6272	bta-mir-486	MIMAT0009329	SLC25A19	ENSBTAG00000000202	504418	Predicted miRanda Score: 170	20799968	170	-26.63	predicted	1
mirnet-bta-4974	bta-mir-339a	MIMAT0009293	SLC25A29	ENSBTAG00000013666	507686	Predicted miRanda Score: 171	20799968	171	-27.1	predicted	1
mirnet-bta-5857	bta-mir-433	MIMAT0009318	SLC25A31	ENSBTAG00000012826	541168	Predicted miRanda Score: 177	20799968	177	-25.74	predicted	1
mirnet-bta-4975	bta-mir-339a	MIMAT0009293	SLC25A44	ENSBTAG00000009431	505860	Predicted miRanda Score: 173	20799968	173	-28.33	predicted	1
mirnet-bta-4976	bta-mir-339a	MIMAT0009293	SLC26A6	ENSBTAG00000038381	514514	Predicted miRanda Score: 166	20799968	166	-25.09	predicted	1
mirnet-bta-3337	bta-mir-146b	MIMAT0009235	SLC2A3	ENSBTAG00000004556	282358	Predicted miRanda Score: 184	20799968	184	-27.99	predicted	1
mirnet-bta-4977	bta-mir-339a	MIMAT0009293	SLC2A3	ENSBTAG00000004556	282358	Predicted miRanda Score: 175	20799968	175	-27.36	predicted	1
mirnet-bta-2045	bta-mir-423-3p	MIMAT0003831	SLC2A4RG	ENSBTAG00000016664		Predicted miRanda Score: 171	20799968	171	-29.99	predicted	1
mirnet-bta-4444	bta-mir-326	MIMAT0009286	SLC2A6	ENSBTAG00000001824	510658	Predicted miRanda Score: 174	20799968	174	-36.16	predicted	1
mirnet-bta-4978	bta-mir-339a	MIMAT0009293	SLC31A1	ENSBTAG00000021678	518976	Predicted miRanda Score: 172	20799968	172	-27.04	predicted	1
mirnet-bta-5858	bta-mir-433	MIMAT0009318	SLC35D1	ENSBTAG00000005445	613734	Predicted miRanda Score: 176	20799968	176	-25.84	predicted	1
mirnet-bta-4979	bta-mir-339a	MIMAT0009293	SLC38A10	ENSBTAG00000018271	509536	Predicted miRanda Score: 342	20799968	342	-60.21	predicted	1
mirnet-bta-394	bta-mir-484	MIMAT0003535	SLC38A10	ENSBTAG00000018271	509536	Predicted miRanda Score: 169	20799968	169	-25.69	predicted	1
mirnet-bta-4445	bta-mir-326	MIMAT0009286	SLC38A3	ENSBTAG00000008509	326576	Predicted miRanda Score: 171	20799968	171	-30.58	predicted	1
mirnet-bta-9808	bta-mir-92a	MIMAT0009383	SLC38A7	ENSBTAG00000007170	513110	Predicted miRanda Score: 178	20799968	178	-25.16	predicted	1
mirnet-bta-3800	bta-mir-193b	MIMAT0009253	SLC39A13	ENSBTAG00000019436	614946	Predicted miRanda Score: 172	20799968	172	-26.21	predicted	1
mirnet-bta-3801	bta-mir-193b	MIMAT0009253	SLC39A5	ENSBTAG00000002799	511782	Predicted miRanda Score: 170	20799968	170	-33.68	predicted	1
mirnet-bta-4446	bta-mir-326	MIMAT0009286	SLC39A7	ENSBTAG00000008191	540716	Predicted miRanda Score: 170	20799968	170	-28.99	predicted	1
mirnet-bta-4447	bta-mir-326	MIMAT0009286	SLC46A1	ENSBTAG00000002817	511097	Predicted miRanda Score: 176	20799968	176	-25.91	predicted	1
mirnet-bta-4980	bta-mir-339a	MIMAT0009293	SLC46A3	ENSBTAG00000008686	781117	Predicted miRanda Score: 184	20799968	184	-37.65	predicted	1
mirnet-bta-4448	bta-mir-326	MIMAT0009286	SLC4A1	ENSBTAG00000001610	286817	Predicted miRanda Score: 168	20799968	168	-26.52	predicted	1
mirnet-bta-2046	bta-mir-423-3p	MIMAT0003831	SLC5A11	ENSBTAG00000003467	539084	Predicted miRanda Score: 181	20799968	181	-29.95	predicted	1
mirnet-bta-4981	bta-mir-339a	MIMAT0009293	SLC5A12	ENSBTAG00000021858	507621	Predicted miRanda Score: 169	20799968	169	-26.73	predicted	1
mirnet-bta-4449	bta-mir-326	MIMAT0009286	SLC6A2	ENSBTAG00000003353	282363	Predicted miRanda Score: 168	20799968	168	-29.73	predicted	1
mirnet-bta-4450	bta-mir-326	MIMAT0009286	SLC6A9	ENSBTAG00000008690	282368	Predicted miRanda Score: 167	20799968	167	-27.15	predicted	1
mirnet-bta-4451	bta-mir-326	MIMAT0009286	SLC6A9	ENSBTAG00000008690	282368	Predicted miRanda Score: 167	20799968	167	-27.15	predicted	1
mirnet-bta-4452	bta-mir-326	MIMAT0009286	SLC6A9	ENSBTAG00000006043	515755	Predicted miRanda Score: 167	20799968	167	-27.15	predicted	1
mirnet-bta-3887	bta-mir-197	MIMAT0009257	SLC8B1	ENSBTAG00000011103	508887	Predicted miRanda Score: 169	20799968	169	-28.81	predicted	1
mirnet-bta-3888	bta-mir-197	MIMAT0009257	SLC9A3R2	ENSBTAG00000013479	768005	Predicted miRanda Score: 176	20799968	176	-29.65	predicted	1
mirnet-bta-395	bta-mir-484	MIMAT0003535	SLC9A5	ENSBTAG00000039190	512686	Predicted miRanda Score: 164	20799968	164	-28.24	predicted	1
mirnet-bta-4453	bta-mir-326	MIMAT0009286	SLCO1A2	ENSBTAG00000003282	282472	Predicted miRanda Score: 162	20799968	162	-25.62	predicted	1
mirnet-bta-6273	bta-mir-486	MIMAT0009329	SMAD5	ENSBTAG00000021772	768050	Predicted miRanda Score: 174	20799968	174	-30.29	predicted	1
mirnet-bta-4454	bta-mir-326	MIMAT0009286	SMARCA4	ENSBTAG00000019220	414274	Predicted miRanda Score: 169	20799968	169	-34.57	predicted	1
mirnet-bta-2047	bta-mir-423-3p	MIMAT0003831	SMARCA5	ENSBTAG00000003399	537503	Predicted miRanda Score: 163	20799968	163	-25.89	predicted	1
mirnet-bta-396	bta-mir-484	MIMAT0003535	SMG9	ENSBTAG00000011815	615492	Predicted miRanda Score: 172	20799968	172	-27.23	predicted	1
mirnet-bta-397	bta-mir-484	MIMAT0003535	SMIM1	ENSBTAG00000045754	100302586	Predicted miRanda Score: 162	20799968	162	-30.64	predicted	1
mirnet-bta-2585	bta-let-7c	MIMAT0004332	SMIM3	ENSBTAG00000010487	767924	Predicted miRanda Score: 160	20799968	160	-26.44	predicted	1
mirnet-bta-3889	bta-mir-197	MIMAT0009257	SMIM3	ENSBTAG00000010487	767924	Predicted miRanda Score: 165	20799968	165	-26.3	predicted	1
mirnet-bta-398	bta-mir-484	MIMAT0003535	SMO	ENSBTAG00000013287	539308	Predicted miRanda Score: 165	20799968	165	-26.07	predicted	1
mirnet-bta-897	bta-mir-27b	MIMAT0003546	SMPD1	ENSBTAG00000015628	505097	Predicted miRanda Score: 162	20799968	162	-26.57	predicted	1
mirnet-bta-4455	bta-mir-326	MIMAT0009286	SMPD1	ENSBTAG00000015628	505097	Predicted miRanda Score: 164	20799968	164	-27.38	predicted	1
mirnet-bta-3890	bta-mir-197	MIMAT0009257	SNAPC4	ENSBTAG00000000054		Predicted miRanda Score: 166	20799968	166	-26.53	predicted	1
mirnet-bta-4982	bta-mir-339a	MIMAT0009293	SNCB	ENSBTAG00000009803	508421	Predicted miRanda Score: 169	20799968	169	-27.73	predicted	1
mirnet-bta-3891	bta-mir-197	MIMAT0009257	SNF8	ENSBTAG00000018803	505628	Predicted miRanda Score: 171	20799968	171	-31.59	predicted	1
mirnet-bta-879	bta-mir-205	MIMAT0003545	SNF8	ENSBTAG00000018803	505628	Predicted miRanda Score: 169	20799968	169	-25.28	predicted	1
mirnet-bta-399	bta-mir-484	MIMAT0003535	SNRNP25	ENSBTAG00000019804	513526	Predicted miRanda Score: 174	20799968	174	-33.03	predicted	1
mirnet-bta-3802	bta-mir-193b	MIMAT0009253	SNU13	ENSBTAG00000006104	767931	Predicted miRanda Score: 163	20799968	163	-26.24	predicted	1
mirnet-bta-2048	bta-mir-423-3p	MIMAT0003831	SOAT2	ENSBTAG00000005623	513554	Predicted miRanda Score: 173	20799968	173	-31.18	predicted	1
mirnet-bta-3892	bta-mir-197	MIMAT0009257	SOX13	ENSBTAG00000008132	788459	Predicted miRanda Score: 166	20799968	166	-27.51	predicted	1
mirnet-bta-2049	bta-mir-423-3p	MIMAT0003831	SOX13	ENSBTAG00000008132	788459	Predicted miRanda Score: 179	20799968	179	-26.32	predicted	1
mirnet-bta-400	bta-mir-484	MIMAT0003535	SPACA9	ENSBTAG00000005189	539447	Predicted miRanda Score: 173	20799968	173	-26.88	predicted	1
mirnet-bta-4983	bta-mir-339a	MIMAT0009293	SPARC	ENSBTAG00000014835	282077	Predicted miRanda Score: 161	20799968	161	-27.02	predicted	1
mirnet-bta-4984	bta-mir-339a	MIMAT0009293	SPATA13	ENSBTAG00000019545	785769	Predicted miRanda Score: 168	20799968	168	-27.18	predicted	1
mirnet-bta-3893	bta-mir-197	MIMAT0009257	SPC24	ENSBTAG00000006185	509117	Predicted miRanda Score: 172	20799968	172	-30.49	predicted	1
mirnet-bta-4456	bta-mir-326	MIMAT0009286	SPN	ENSBTAG00000026326	614645	Predicted miRanda Score: 164	20799968	164	-27.62	predicted	1
mirnet-bta-4985	bta-mir-339a	MIMAT0009293	SPN	ENSBTAG00000026326	614645	Predicted miRanda Score: 164	20799968	164	-26.81	predicted	1
mirnet-bta-2050	bta-mir-423-3p	MIMAT0003831	SPNS3	ENSBTAG00000016175	613889	Predicted miRanda Score: 166	20799968	166	-27.54	predicted	1
mirnet-bta-3894	bta-mir-197	MIMAT0009257	SPOCK2	ENSBTAG00000008827	523846	Predicted miRanda Score: 169	20799968	169	-26.39	predicted	1
mirnet-bta-401	bta-mir-484	MIMAT0003535	SPPL3	ENSBTAG00000016338	535156	Predicted miRanda Score: 188	20799968	188	-33.48	predicted	1
mirnet-bta-402	bta-mir-484	MIMAT0003535	SPR	ENSBTAG00000021961	533836	Predicted miRanda Score: 163	20799968	163	-27.82	predicted	1
mirnet-bta-9809	bta-mir-92a	MIMAT0009383	SPSB1	ENSBTAG00000024539	5044072	Predicted miRanda Score: 162	20799968	162	-25.65	predicted	1
mirnet-bta-2051	bta-mir-423-3p	MIMAT0003831	SPSB3	ENSBTAG00000016558	515661	Predicted miRanda Score: 170	20799968	170	-33.18	predicted	1
mirnet-bta-880	bta-mir-205	MIMAT0003545	SPTA1	ENSBTAG00000000888	505122	Predicted miRanda Score: 169	20799968	169	-25.58	predicted	1
mirnet-bta-4986	bta-mir-339a	MIMAT0009293	SPTBN1	ENSBTAG00000006995	526027	Predicted miRanda Score: 162	20799968	162	-26.28	predicted	1
mirnet-bta-4987	bta-mir-339a	MIMAT0009293	SPTBN5	ENSBTAG00000006790	531014	Predicted miRanda Score: 184	20799968	184	-36.82	predicted	1
mirnet-bta-5859	bta-mir-433	MIMAT0009318	SRPRB	ENSBTAG00000044075	100138613	Predicted miRanda Score: 175	20799968	175	-26.07	predicted	1
mirnet-bta-6274	bta-mir-486	MIMAT0009329	ST5	ENSBTAG00000005356	537907	Predicted miRanda Score: 176	20799968	176	-27.18	predicted	1
mirnet-bta-4457	bta-mir-326	MIMAT0009286	STARD10	ENSBTAG00000015182	514624	Predicted miRanda Score: 171	20799968	171	-29.3	predicted	1
mirnet-bta-2052	bta-mir-423-3p	MIMAT0003831	STARD3	ENSBTAG00000011729	511267	Predicted miRanda Score: 179	20799968	179	-34.38	predicted	1
mirnet-bta-204	bta-mir-320a	MIMAT0003534	STAT3	ENSBTAG00000021523	508541	Predicted miRanda Score: 172	20799968	172	-25.36	predicted	1
mirnet-bta-5860	bta-mir-433	MIMAT0009318	STK16	ENSBTAG00000020613	521237	Predicted miRanda Score: 172	20799968	172	-25.39	predicted	1
mirnet-bta-4988	bta-mir-339a	MIMAT0009293	STK40	ENSBTAG00000015969	515723	Predicted miRanda Score: 177	20799968	177	-29.55	predicted	1
mirnet-bta-4458	bta-mir-326	MIMAT0009286	STMN3	ENSBTAG00000038974	511110	Predicted miRanda Score: 350	20799968	350	-59.48	predicted	1
mirnet-bta-4989	bta-mir-339a	MIMAT0009293	STOML2	ENSBTAG00000011388	510324	Predicted miRanda Score: 165	20799968	165	-30.82	predicted	1
mirnet-bta-4459	bta-mir-326	MIMAT0009286	STPG1	ENSBTAG00000010278	616738	Predicted miRanda Score: 177	20799968	177	-33.19	predicted	1
mirnet-bta-4990	bta-mir-339a	MIMAT0009293	STPG1	ENSBTAG00000010278	616738	Predicted miRanda Score: 167	20799968	167	-25.35	predicted	1
mirnet-bta-403	bta-mir-484	MIMAT0003535	STX5	ENSBTAG00000009490	510312	Predicted miRanda Score: 169	20799968	169	-25.36	predicted	1
mirnet-bta-4991	bta-mir-339a	MIMAT0009293	STX6	ENSBTAG00000020458	510909	Predicted miRanda Score: 169	20799968	169	-30.33	predicted	1
mirnet-bta-2053	bta-mir-423-3p	MIMAT0003831	SUSD2	ENSBTAG00000006730	510458	Predicted miRanda Score: 179	20799968	179	-25.73	predicted	1
mirnet-bta-3803	bta-mir-193b	MIMAT0009253	SYNDIG1	ENSBTAG00000040147	541217	Predicted miRanda Score: 168	20799968	168	-25.61	predicted	1
mirnet-bta-3804	bta-mir-193b	MIMAT0009253	SYNGR1	ENSBTAG00000005765	534995	Predicted miRanda Score: 176	20799968	176	-29.66	predicted	1
mirnet-bta-4992	bta-mir-339a	MIMAT0009293	SYNRG	ENSBTAG00000010292	533098	Predicted miRanda Score: 172	20799968	172	-28.02	predicted	1
mirnet-bta-404	bta-mir-484	MIMAT0003535	SYP	ENSBTAG00000016096	280937	Predicted miRanda Score: 167	20799968	167	-28.34	predicted	1
mirnet-bta-3895	bta-mir-197	MIMAT0009257	SYT11	ENSBTAG00000011209	618177	Predicted miRanda Score: 171	20799968	171	-25.16	predicted	1
mirnet-bta-405	bta-mir-484	MIMAT0003535	TAF8	ENSBTAG00000011339	539938	Predicted miRanda Score: 171	20799968	171	-30.5	predicted	1
mirnet-bta-4993	bta-mir-339a	MIMAT0009293	TAT	ENSBTAG00000002214	533481	Predicted miRanda Score: 171	20799968	171	-29.26	predicted	1
mirnet-bta-205	bta-mir-320a	MIMAT0003534	TBC1D14	ENSBTAG00000005493	618286	Predicted miRanda Score: 174	20799968	174	-26.33	predicted	1
mirnet-bta-406	bta-mir-484	MIMAT0003535	TBCD	ENSBTAG00000015414	281515	Predicted miRanda Score: 171	20799968	171	-31.04	predicted	1
mirnet-bta-206	bta-mir-320a	MIMAT0003534	TBX19	ENSBTAG00000002952	514352	Predicted miRanda Score: 170	20799968	170	-25.47	predicted	1
mirnet-bta-4994	bta-mir-339a	MIMAT0009293	TBX21	ENSBTAG00000014199	538933	Predicted miRanda Score: 172	20799968	172	-26.83	predicted	1
mirnet-bta-9810	bta-mir-92a	MIMAT0009383	TCF21	ENSBTAG00000021827	510873	Predicted miRanda Score: 171	20799968	171	-25.78	predicted	1
mirnet-bta-6275	bta-mir-486	MIMAT0009329	TESK1	ENSBTAG00000011406	527643	Predicted miRanda Score: 164	20799968	164	-25.45	predicted	1
mirnet-bta-207	bta-mir-320a	MIMAT0003534	TFCP2L1	ENSBTAG00000007765	518436	Predicted miRanda Score: 181	20799968	181	-27.41	predicted	1
mirnet-bta-4995	bta-mir-339a	MIMAT0009293	TFEB	ENSBTAG00000012384	510032	Predicted miRanda Score: 166	20799968	166	-27.22	predicted	1
mirnet-bta-3339	bta-mir-146b	MIMAT0009235	TGFBR2	ENSBTAG00000019832	535376	Predicted miRanda Score: 184	20799968	184	-26.21	predicted	1
mirnet-bta-4996	bta-mir-339a	MIMAT0009293	TGFBR2	ENSBTAG00000019832	535376	Predicted miRanda Score: 171	20799968	171	-29.13	predicted	1
mirnet-bta-2054	bta-mir-423-3p	MIMAT0003831	TGFBR2	ENSBTAG00000019832	535376	Predicted miRanda Score: 165	20799968	165	-26.41	predicted	1
mirnet-bta-2055	bta-mir-423-3p	MIMAT0003831	TGFBRAP1	ENSBTAG00000021731	514660	Predicted miRanda Score: 175	20799968	175	-30.96	predicted	1
mirnet-bta-407	bta-mir-484	MIMAT0003535	TGM2	ENSBTAG00000016208	281528	Predicted miRanda Score: 325	20799968	325	-52.55	predicted	1
mirnet-bta-3805	bta-mir-193b	MIMAT0009253	THAP3	ENSBTAG00000011214	508138	Predicted miRanda Score: 162	20799968	162	-30.08	predicted	1
mirnet-bta-4460	bta-mir-326	MIMAT0009286	THOC2	ENSBTAG00000008388	507738	Predicted miRanda Score: 162	20799968	162	-26.26	predicted	1
mirnet-bta-4997	bta-mir-339a	MIMAT0009293	THOP1	ENSBTAG00000020446	510889	Predicted miRanda Score: 172	20799968	172	-26.07	predicted	1
mirnet-bta-3806	bta-mir-193b	MIMAT0009253	THY1	ENSBTAG00000019627	614712	Predicted miRanda Score: 167	20799968	167	-26.79	predicted	1
mirnet-bta-2586	bta-let-7c	MIMAT0004332	TIMM22	ENSBTAG00000008423	515555	Predicted miRanda Score: 176	20799968	176	-25.5	predicted	1
mirnet-bta-3807	bta-mir-193b	MIMAT0009253	TIMM8B	ENSBTAG00000002000	618131	Predicted miRanda Score: 161	20799968	161	-25.55	predicted	1
mirnet-bta-3896	bta-mir-197	MIMAT0009257	TLDC1	ENSBTAG00000000946	531539	Predicted miRanda Score: 164	20799968	164	-25.56	predicted	1
mirnet-bta-408	bta-mir-484	MIMAT0003535	TMBIM1	ENSBTAG00000003935	404134	Predicted miRanda Score: 169	20799968	169	-26.37	predicted	1
mirnet-bta-2056	bta-mir-423-3p	MIMAT0003831	TMBIM6	ENSBTAG00000018588	616210	Predicted miRanda Score: 173	20799968	173	-28.26	predicted	1
mirnet-bta-4461	bta-mir-326	MIMAT0009286	TMED4	ENSBTAG00000010612	508729	Predicted miRanda Score: 171	20799968	171	-29.85	predicted	1
mirnet-bta-4998	bta-mir-339a	MIMAT0009293	TMEM101	ENSBTAG00000016251	515507	Predicted miRanda Score: 164	20799968	164	-25.46	predicted	1
mirnet-bta-3808	bta-mir-193b	MIMAT0009253	TMEM120B	ENSBTAG00000009602	508790	Predicted miRanda Score: 183	20799968	183	-30.53	predicted	1
mirnet-bta-9811	bta-mir-92a	MIMAT0009383	TMEM125	ENSBTAG00000021082	509101	Predicted miRanda Score: 177	20799968	177	-27.38	predicted	1
mirnet-bta-409	bta-mir-484	MIMAT0003535	TMEM129	ENSBTAG00000011042	518991	Predicted miRanda Score: 170	20799968	170	-28.88	predicted	1
mirnet-bta-2057	bta-mir-423-3p	MIMAT0003831	TMEM130	ENSBTAG00000005679	504372	Predicted miRanda Score: 181	20799968	181	-33.1	predicted	1
mirnet-bta-6276	bta-mir-486	MIMAT0009329	TMEM136	ENSBTAG00000021342	520468	Predicted miRanda Score: 167	20799968	167	-26.02	predicted	1
mirnet-bta-881	bta-mir-205	MIMAT0003545	TMEM140	ENSBTAG00000001576	515475	Predicted miRanda Score: 169	20799968	169	-25.35	predicted	1
mirnet-bta-4999	bta-mir-339a	MIMAT0009293	TMEM18	ENSBTAG00000021981	616554	Predicted miRanda Score: 179	20799968	179	-28.56	predicted	1
mirnet-bta-5861	bta-mir-433	MIMAT0009318	TMEM182	ENSBTAG00000038462	618298	Predicted miRanda Score: 169	20799968	169	-27.74	predicted	1
mirnet-bta-5000	bta-mir-339a	MIMAT0009293	TMEM184A	ENSBTAG00000004676	524484	Predicted miRanda Score: 180	20799968	180	-29.78	predicted	1
mirnet-bta-3809	bta-mir-193b	MIMAT0009253	TMEM198	ENSBTAG00000020540	768235	Predicted miRanda Score: 166	20799968	166	-26.47	predicted	1
mirnet-bta-4462	bta-mir-326	MIMAT0009286	TMEM214	ENSBTAG00000017423	514683	Predicted miRanda Score: 170	20799968	170	-31.02	predicted	1
mirnet-bta-4463	bta-mir-326	MIMAT0009286	TMEM231	ENSBTAG00000015432	511832	Predicted miRanda Score: 177	20799968	177	-32.31	predicted	1
mirnet-bta-410	bta-mir-484	MIMAT0003535	TMEM234	ENSBTAG00000009163	100126052	Predicted miRanda Score: 174	20799968	174	-25.97	predicted	1
mirnet-bta-5001	bta-mir-339a	MIMAT0009293	TMEM256-PLSCR3	ENSBTAG00000017747	510355	Predicted miRanda Score: 166	20799968	166	-25.44	predicted	1
mirnet-bta-5862	bta-mir-433	MIMAT0009318	TMEM94	ENSBTAG00000007217	512110	Predicted miRanda Score: 169	20799968	169	-25.17	predicted	1
mirnet-bta-4464	bta-mir-326	MIMAT0009286	TNC	ENSBTAG00000000575	540664	Predicted miRanda Score: 176	20799968	176	-30.55	predicted	1
mirnet-bta-4465	bta-mir-326	MIMAT0009286	TNFAIP8L2	ENSBTAG00000020394	510652	Predicted miRanda Score: 165	20799968	165	-34.66	predicted	1
mirnet-bta-3897	bta-mir-197	MIMAT0009257	TNFRSF1B	ENSBTAG00000024928	338033	Predicted miRanda Score: 187	20799968	187	-32.67	predicted	1
mirnet-bta-3898	bta-mir-197	MIMAT0009257	TNFRSF9	ENSBTAG00000003313	520341	Predicted miRanda Score: 171	20799968	171	-25.02	predicted	1
mirnet-bta-5002	bta-mir-339a	MIMAT0009293	TNFSF13	ENSBTAG00000000130	538567	Predicted miRanda Score: 170	20799968	170	-26.79	predicted	1
mirnet-bta-5003	bta-mir-339a	MIMAT0009293	TNPO3	ENSBTAG00000004992	537183	Predicted miRanda Score: 169	20799968	169	-25.01	predicted	1
mirnet-bta-5004	bta-mir-339a	MIMAT0009293	TNS1	ENSBTAG00000002485	286798	Predicted miRanda Score: 172	20799968	172	-29.96	predicted	1
mirnet-bta-5005	bta-mir-339a	MIMAT0009293	TNS4	ENSBTAG00000007958	532898	Predicted miRanda Score: 170	20799968	170	-28.38	predicted	1
mirnet-bta-411	bta-mir-484	MIMAT0003535	TOB2	ENSBTAG00000015109	507934	Predicted miRanda Score: 174	20799968	174	-30.09	predicted	1
mirnet-bta-6277	bta-mir-486	MIMAT0009329	TOB2	ENSBTAG00000015109	507934	Predicted miRanda Score: 168	20799968	168	-27.07	predicted	1
mirnet-bta-5006	bta-mir-339a	MIMAT0009293	TOLLIP	ENSBTAG00000008237	539480	Predicted miRanda Score: 174	20799968	174	-26.1	predicted	1
mirnet-bta-9812	bta-mir-92a	MIMAT0009383	TPRG1L	ENSBTAG00000015857	616333	Predicted miRanda Score: 184	20799968	184	-26.04	predicted	1
mirnet-bta-412	bta-mir-484	MIMAT0003535	TRAF4	ENSBTAG00000038990	781568	Predicted miRanda Score: 176	20799968	176	-33.46	predicted	1
mirnet-bta-5007	bta-mir-339a	MIMAT0009293	TRAPPC12	ENSBTAG00000008685	615707	Predicted miRanda Score: 164	20799968	164	-29.87	predicted	1
mirnet-bta-413	bta-mir-484	MIMAT0003535	TRAPPC4	ENSBTAG00000008075	785345	Predicted miRanda Score: 179	20799968	179	-37.34	predicted	1
mirnet-bta-414	bta-mir-484	MIMAT0003535	TRIM11	ENSBTAG00000039246	514580	Predicted miRanda Score: 337	20799968	337	-50.93	predicted	1
mirnet-bta-415	bta-mir-484	MIMAT0003535	TSPAN33	ENSBTAG00000007253	539284	Predicted miRanda Score: 174	20799968	174	-27.89	predicted	1
mirnet-bta-3342	bta-mir-146b	MIMAT0009235	TSPYL1	ENSBTAG00000010885	538541	Predicted miRanda Score: 190	20799968	190	-27.21	predicted	1
mirnet-bta-3899	bta-mir-197	MIMAT0009257	TSR2	ENSBTAG00000015858	511210	Predicted miRanda Score: 174	20799968	174	-29.94	predicted	1
mirnet-bta-2058	bta-mir-423-3p	MIMAT0003831	TSSK1B	ENSBTAG00000045955	529193	Predicted miRanda Score: 347	20799968	347	-59.22	predicted	1
mirnet-bta-3810	bta-mir-193b	MIMAT0009253	TTC22	ENSBTAG00000017132	522691	Predicted miRanda Score: 161	20799968	161	-27.14	predicted	1
mirnet-bta-416	bta-mir-484	MIMAT0003535	TTC22	ENSBTAG00000017132	522691	Predicted miRanda Score: 162	20799968	162	-25.16	predicted	1
mirnet-bta-4466	bta-mir-326	MIMAT0009286	TTL	ENSBTAG00000014159	514559	Predicted miRanda Score: 168	20799968	168	-29.43	predicted	1
mirnet-bta-3343	bta-mir-146b	MIMAT0009235	TTLL12	ENSBTAG00000001708	511319	Predicted miRanda Score: 168	20799968	168	-25.99	predicted	1
mirnet-bta-883	bta-mir-205	MIMAT0003545	TTR	ENSBTAG00000010991	280948	Predicted miRanda Score: 166	20799968	166	-26.71	predicted	1
mirnet-bta-417	bta-mir-484	MIMAT0003535	TTYH2	ENSBTAG00000011007	533184	Predicted miRanda Score: 173	20799968	173	-30.96	predicted	1
mirnet-bta-4467	bta-mir-326	MIMAT0009286	TUSC5	ENSBTAG00000019379	527604	Predicted miRanda Score: 172	20799968	172	-26.84	predicted	1
mirnet-bta-3811	bta-mir-193b	MIMAT0009253	TWF2	ENSBTAG00000002960	282024	Predicted miRanda Score: 174	20799968	174	-25.01	predicted	1
mirnet-bta-418	bta-mir-484	MIMAT0003535	UBAC2	ENSBTAG00000005682	100125312	Predicted miRanda Score: 171	20799968	171	-29.57	predicted	1
mirnet-bta-2059	bta-mir-423-3p	MIMAT0003831	UBE2J2	ENSBTAG00000015882	506103	Predicted miRanda Score: 169	20799968	169	-26.09	predicted	1
mirnet-bta-4468	bta-mir-326	MIMAT0009286	UBE2O	ENSBTAG00000020115	789422	Predicted miRanda Score: 166	20799968	166	-31.14	predicted	1
mirnet-bta-5008	bta-mir-339a	MIMAT0009293	UBE2O	ENSBTAG00000020115	789422	Predicted miRanda Score: 176	20799968	176	-26.64	predicted	1
mirnet-bta-5009	bta-mir-339a	MIMAT0009293	UBE3A	ENSBTAG00000002487	533136	Predicted miRanda Score: 172	20799968	172	-26.95	predicted	1
mirnet-bta-4469	bta-mir-326	MIMAT0009286	UBTD1	ENSBTAG00000012719	506002	Predicted miRanda Score: 161	20799968	161	-28.13	predicted	1
mirnet-bta-419	bta-mir-484	MIMAT0003535	UBTD1	ENSBTAG00000012719	506002	Predicted miRanda Score: 162	20799968	162	-25.51	predicted	1
mirnet-bta-3344	bta-mir-146b	MIMAT0009235	UBXN2A	ENSBTAG00000002033	613578	Predicted miRanda Score: 178	20799968	178	-25.1	predicted	1
mirnet-bta-5010	bta-mir-339a	MIMAT0009293	UCN3	ENSBTAG00000035696	751573	Predicted miRanda Score: 164	20799968	164	-29.52	predicted	1
mirnet-bta-4470	bta-mir-326	MIMAT0009286	UHRF1	ENSBTAG00000002224	530411	Predicted miRanda Score: 162	20799968	162	-32.02	predicted	1
mirnet-bta-3345	bta-mir-146b	MIMAT0009235	ULK2	ENSBTAG00000030977	618601	Predicted miRanda Score: 177	20799968	177	-27.2	predicted	1
mirnet-bta-420	bta-mir-484	MIMAT0003535	ULK3	ENSBTAG00000005838	506063	Predicted miRanda Score: 172	20799968	172	-28.77	predicted	1
mirnet-bta-421	bta-mir-484	MIMAT0003535	UNC119	ENSBTAG00000013096	538501	Predicted miRanda Score: 174	20799968	174	-35.81	predicted	1
mirnet-bta-4471	bta-mir-326	MIMAT0009286	UNC45B	ENSBTAG00000002898	535385	Predicted miRanda Score: 161	20799968	161	-29.31	predicted	1
mirnet-bta-2060	bta-mir-423-3p	MIMAT0003831	UNC5B	ENSBTAG00000014270	524942	Predicted miRanda Score: 165	20799968	165	-25.99	predicted	1
mirnet-bta-4472	bta-mir-326	MIMAT0009286	UNC93A	ENSBTAG00000014498		Predicted miRanda Score: 164	20799968	164	-25.9	predicted	1
mirnet-bta-2061	bta-mir-423-3p	MIMAT0003831	UNK	ENSBTAG00000016287	510090	Predicted miRanda Score: 178	20799968	178	-31.99	predicted	1
mirnet-bta-422	bta-mir-484	MIMAT0003535	UPK1B	ENSBTAG00000009014	282113	Predicted miRanda Score: 168	20799968	168	-25.64	predicted	1
mirnet-bta-423	bta-mir-484	MIMAT0003535	USP22	ENSBTAG00000008978	509694	Predicted miRanda Score: 164	20799968	164	-25.43	predicted	1
mirnet-bta-208	bta-mir-320a	MIMAT0003534	UTP15	ENSBTAG00000006843	526343	Predicted miRanda Score: 175	20799968	175	-25.09	predicted	1
mirnet-bta-5011	bta-mir-339a	MIMAT0009293	UTP15	ENSBTAG00000006843	526343	Predicted miRanda Score: 173	20799968	173	-25.57	predicted	1
mirnet-bta-4473	bta-mir-326	MIMAT0009286	VAMP8	ENSBTAG00000023997	507309	Predicted miRanda Score: 163	20799968	163	-29.25	predicted	1
mirnet-bta-5012	bta-mir-339a	MIMAT0009293	VAT1	ENSBTAG00000007390	510698	Predicted miRanda Score: 173	20799968	173	-35.15	predicted	1
mirnet-bta-5013	bta-mir-339a	MIMAT0009293	VMA21	ENSBTAG00000006296	613674	Predicted miRanda Score: 167	20799968	167	-27.49	predicted	1
mirnet-bta-424	bta-mir-484	MIMAT0003535	VMA21	ENSBTAG00000006296	613674	Predicted miRanda Score: 162	20799968	162	-28.21	predicted	1
mirnet-bta-425	bta-mir-484	MIMAT0003535	VOPP1	ENSBTAG00000012073	767861	Predicted miRanda Score: 170	20799968	170	-25.7	predicted	1
mirnet-bta-5014	bta-mir-339a	MIMAT0009293	VPS26B	ENSBTAG00000014838	614321	Predicted miRanda Score: 182	20799968	182	-31.17	predicted	1
mirnet-bta-426	bta-mir-484	MIMAT0003535	VPS36	ENSBTAG00000004307	511223	Predicted miRanda Score: 168	20799968	168	-27.24	predicted	1
mirnet-bta-5015	bta-mir-339a	MIMAT0009293	VSTM2L	ENSBTAG00000004750	527903	Predicted miRanda Score: 187	20799968	187	-39.1	predicted	1
mirnet-bta-427	bta-mir-484	MIMAT0003535	WASF2	ENSBTAG00000018374	504482	Predicted miRanda Score: 168	20799968	168	-25.87	predicted	1
mirnet-bta-5016	bta-mir-339a	MIMAT0009293	WASH1	ENSBTAG00000011902	533602	Predicted miRanda Score: 187	20799968	187	-37.48	predicted	1
mirnet-bta-5017	bta-mir-339a	MIMAT0009293	WBSCR17	ENSBTAG00000008718	505622	Predicted miRanda Score: 166	20799968	166	-25.49	predicted	1
mirnet-bta-428	bta-mir-484	MIMAT0003535	WDR81	ENSBTAG00000011491		Predicted miRanda Score: 332	20799968	332	-54.24	predicted	1
mirnet-bta-3812	bta-mir-193b	MIMAT0009253	WDR82	ENSBTAG00000002960	282024	Predicted miRanda Score: 174	20799968	174	-25.01	predicted	1
mirnet-bta-3813	bta-mir-193b	MIMAT0009253	WDR82P1	ENSBTAG00000002960	282024	Predicted miRanda Score: 174	20799968	174	-25.01	predicted	1
mirnet-bta-898	bta-mir-27b	MIMAT0003546	WDYHV1	ENSBTAG00000009916	510463	Predicted miRanda Score: 173	20799968	173	-26.26	predicted	1
mirnet-bta-3814	bta-mir-193b	MIMAT0009253	WFIKKN2	ENSBTAG00000000731	531979	Predicted miRanda Score: 178	20799968	178	-34.04	predicted	1
mirnet-bta-2587	bta-let-7c	MIMAT0004332	WNT2	ENSBTAG00000008097	493729	Predicted miRanda Score: 175	20799968	175	-27.15	predicted	1
mirnet-bta-5018	bta-mir-339a	MIMAT0009293	WNT2	ENSBTAG00000008097	493729	Predicted miRanda Score: 165	20799968	165	-33.34	predicted	1
mirnet-bta-5019	bta-mir-339a	MIMAT0009293	WNT2B	ENSBTAG00000014291	445420	Predicted miRanda Score: 168	20799968	168	-27.4	predicted	1
mirnet-bta-4474	bta-mir-326	MIMAT0009286	WWP2	ENSBTAG00000018421	512457	Predicted miRanda Score: 168	20799968	168	-29.48	predicted	1
mirnet-bta-438	bta-mir-484	MIMAT0003535	YAP1	ENSBTAG00000039307	100336629	Predicted miRanda Score: 175	20799968	175	-33.01	predicted	1
mirnet-bta-5020	bta-mir-339a	MIMAT0009293	YARS2	ENSBTAG00000011399	536956	Predicted miRanda Score: 175	20799968	175	-31.42	predicted	1
mirnet-bta-429	bta-mir-484	MIMAT0003535	YIPF2	ENSBTAG00000025606	515893	Predicted miRanda Score: 170	20799968	170	-30.09	predicted	1
mirnet-bta-2588	bta-let-7c	MIMAT0004332	YOD1	ENSBTAG00000020273	539931	Predicted miRanda Score: 175	20799968	175	-26.85	predicted	1
mirnet-bta-3815	bta-mir-193b	MIMAT0009253	YPEL1	ENSBTAG00000017867	521410	Predicted miRanda Score: 169	20799968	169	-27.01	predicted	1
mirnet-bta-5021	bta-mir-339a	MIMAT0009293	YWHAB	ENSBTAG00000016846	286863	Predicted miRanda Score: 167	20799968	167	-25.39	predicted	1
mirnet-bta-2062	bta-mir-423-3p	MIMAT0003831	ZACN	ENSBTAG00000007906	789168	Predicted miRanda Score: 171	20799968	171	-27.37	predicted	1
mirnet-bta-209	bta-mir-320a	MIMAT0003534	ZAP70	ENSBTAG00000005892	504509	Predicted miRanda Score: 176	20799968	176	-25.5	predicted	1
mirnet-bta-2063	bta-mir-423-3p	MIMAT0003831	ZBTB7B	ENSBTAG00000021512	509019	Predicted miRanda Score: 167	20799968	167	-27.28	predicted	1
mirnet-bta-4475	bta-mir-326	MIMAT0009286	ZC3H10	ENSBTAG00000009542	507466	Predicted miRanda Score: 179	20799968	179	-29.48	predicted	1
mirnet-bta-6278	bta-mir-486	MIMAT0009329	ZC3H12A	ENSBTAG00000011316	535344	Predicted miRanda Score: 160	20799968	160	-26.71	predicted	1
mirnet-bta-430	bta-mir-484	MIMAT0003535	ZC3HC1	ENSBTAG00000011247	533550	Predicted miRanda Score: 182	20799968	182	-35.29	predicted	1
mirnet-bta-431	bta-mir-484	MIMAT0003535	ZFAND2A	ENSBTAG00000007402	613974	Predicted miRanda Score: 173	20799968	173	-34.48	predicted	1
mirnet-bta-432	bta-mir-484	MIMAT0003535	ZFAND3	ENSBTAG00000000527	532641	Predicted miRanda Score: 175	20799968	175	-30.53	predicted	1
mirnet-bta-3346	bta-mir-146b	MIMAT0009235	ZFAND4	ENSBTAG00000006719	514391	Predicted miRanda Score: 175	20799968	175	-25.1	predicted	1
mirnet-bta-433	bta-mir-484	MIMAT0003535	ZFYVE27	ENSBTAG00000018564	514383	Predicted miRanda Score: 170	20799968	170	-30.54	predicted	1
mirnet-bta-4476	bta-mir-326	MIMAT0009286	ZGPAT	ENSBTAG00000007498	510866	Predicted miRanda Score: 160	20799968	160	-30.4	predicted	1
mirnet-bta-434	bta-mir-484	MIMAT0003535	ZGPAT	ENSBTAG00000007498	510866	Predicted miRanda Score: 162	20799968	162	-25.25	predicted	1
mirnet-bta-3816	bta-mir-193b	MIMAT0009253	ZHX1	ENSBTAG00000015334	782847	Predicted miRanda Score: 169	20799968	169	-25.25	predicted	1
mirnet-bta-435	bta-mir-484	MIMAT0003535	ZNF227	ENSBTAG00000027431	524111	Predicted miRanda Score: 166	20799968	166	-28.88	predicted	1
mirnet-bta-6279	bta-mir-486	MIMAT0009329	ZNF341	ENSBTAG00000039313	523204	Predicted miRanda Score: 168	20799968	168	-25.89	predicted	1
mirnet-bta-2064	bta-mir-423-3p	MIMAT0003831	ZNF362	ENSBTAG00000012629	508065	Predicted miRanda Score: 182	20799968	182	-31.54	predicted	1
mirnet-bta-3817	bta-mir-193b	MIMAT0009253	ZNF502	ENSBTAG00000007020	539265	Predicted miRanda Score: 181	20799968	181	-28.5	predicted	1
mirnet-bta-5022	bta-mir-339a	MIMAT0009293	ZNF579	ENSBTAG00000030403	789631	Predicted miRanda Score: 180	20799968	180	-32.59	predicted	1
mirnet-bta-436	bta-mir-484	MIMAT0003535	ZNF688	ENSBTAG00000019357	786784	Predicted miRanda Score: 171	20799968	171	-30.28	predicted	1
mirnet-bta-5023	bta-mir-339a	MIMAT0009293	ZNF691	ENSBTAG00000016028	532460	Predicted miRanda Score: 161	20799968	161	-25.82	predicted	1
mirnet-bta-437	bta-mir-484	MIMAT0003535	ZNRF1	ENSBTAG00000034689	509076	Predicted miRanda Score: 170	20799968	170	-31.51	predicted	1
mirnet-bta-885	bta-mir-205	MIMAT0003545	ZPBP2	ENSBTAG00000030523	514334	Predicted miRanda Score: 168	20799968	168	-27.27	predicted	1
mirnet-bta-2065	bta-mir-423-3p	MIMAT0003831	ZSCAN2	ENSBTAG00000001385	539320	Predicted miRanda Score: 177	20799968	177	-29.97	predicted	1
mirnet-bta-5024	bta-mir-339a	MIMAT0009293	ZSCAN21	ENSBTAG00000030956	527103	Predicted miRanda Score: 181	20799968	181	-32.01	predicted	1
mirnet-bta-4477	bta-mir-326	MIMAT0009286	ZSWIM1	ENSBTAG00000000959	512243	Predicted miRanda Score: 175	20799968	175	-31.84	predicted	1
