# Supplementary material for: miRNA–protein–metabolite interaction network reveals the regulatory network and players of pregnancy regulation in dairy cows
Source: Front Cell Dev Biol. 2024 Aug 2;12:1377172. doi: 10.3389/fcell.2024.1377172 (PMC11329941; doi:10.3389/fcell.2024.1377172)
Supplement: Supplementary file 7 [file Table5.xlsx]

## Sheet: kegg_pathwat_cow
Supplementary Table S5: Kegg pathways of the target genes of the miRNA fingerprints in dairy cows.
Category	Term	Count	%	PValue	Genes	List Total	Pop Hits	Pop Total	Fold Enrichment	Bonferroni	Benjamini	FDR
KEGG_PATHWAY	bta04130:SNARE interactions in vesicular transport	6	0.630252	0.0180835	VAMP8, GOSR2, BNIP1, STX6, STX5, BET1	441	33	9341	3.85116	0.997245	0.687236	0.685108
KEGG_PATHWAY	bta00410:beta-Alanine metabolism	6	0.630252	0.0204058	ALDH3A2, AOC3, HADHA, CARNS1, MLYCD, ACADS	441	34	9341	3.7379	0.998718	0.687236	0.685108
KEGG_PATHWAY	bta00592:alpha-Linolenic acid metabolism	5	0.52521	0.0454124	PLA2G2F, FADS2, PLA2G12A, ACAA1, PLA2G2D4	441	29	9341	3.65197	1	0.687236	0.685108
KEGG_PATHWAY	bta00071:Fatty acid degradation	6	0.630252	0.0545008	ALDH3A2, HADHA, ADH4, CYP2U1, ACAA1, ACADS	441	44	9341	2.88837	1	0.687236	0.685108
KEGG_PATHWAY	bta04659:Th17 cell differentiation	15	1.57563	0.00089689	IFNGR1, STAT3, NFATC1, MAPK14, FOXP3, TGFBR2, RXRB, IKBKB, ZAP70, IL1B, TBX21, RARA, IL21R, IL17F, CD247	441	114	9341	2.78703	0.251606	0.144848	0.144399
KEGG_PATHWAY	bta05321:Inflammatory bowel disease	9	0.945378	0.0153167	IFNGR1, IL1B, TBX21, STAT3, IL21R, IL17F, NFATC1, NOD2, FOXP3	441	69	9341	2.76279	0.993164	0.687236	0.685108
KEGG_PATHWAY	bta04962:Vasopressin-regulated water reabsorption	6	0.630252	0.079338	CREB3L3, DCTN2, CREB3L2, AQP3, DYNLL2, ADCY6	441	49	9341	2.59364	1	0.711839	0.709635
KEGG_PATHWAY	bta05221:Acute myeloid leukemia	8	0.840336	0.0401359	IKBKB, KIT, STAT3, RARA, AKT1, PIK3R2, CD14, PIM2	441	68	9341	2.49193	0.999998	0.687236	0.685108
KEGG_PATHWAY	bta01521:EGFR tyrosine kinase inhibitor resistance	9	0.945378	0.0340703	PDGFRB, PRKCG, SHC1, STAT3, PDGFB, AKT1, PIK3R2, EIF4E2, FGF2	441	80	9341	2.38291	0.999986	0.687236	0.685108
KEGG_PATHWAY	bta05223:Non-small cell lung cancer	8	0.840336	0.0553942	PRKCG, RXRB, RASSF1, RASSF5, STAT3, AKT1, PIK3R2, DDB2	441	73	9341	2.32125	1	0.687236	0.685108
KEGG_PATHWAY	bta05412:Arrhythmogenic right ventricular cardiomyopathy	9	0.945378	0.041104	DTNA, ITGB5, SGCB, ITGA3, ITGA11, ATP2A3, ATP2A2, CACNG1, EMD	441	83	9341	2.29678	0.999999	0.687236	0.685108
KEGG_PATHWAY	bta05235:PD-L1 expression and PD-1 checkpoint pathway in cancer	10	1.05042	0.0306548	IKBKB, ZAP70, IFNGR1, STAT3, AKT1, PIK3R2, NFATC1, CD247, MAPK14, MYD88	441	93	9341	2.27757	0.999957	0.687236	0.685108
KEGG_PATHWAY	bta04670:Leukocyte transendothelial migration	12	1.2605	0.021788	PRKCG, CLDN11, CLDN4, RASSF5, CTNND1, PIK3R2, THY1, MAPK14, F11R, MYL9, ARHGAP35, JAM3	441	117	9341	2.17245	0.999187	0.687236	0.685108
KEGG_PATHWAY	bta04721:Synaptic vesicle cycle	8	0.840336	0.0738357	SLC6A9, ATP6V0A2, AP2A1, ATP6V0E2, AP2A2, ATP6V1D, SLC6A2, CPLX3	441	78	9341	2.17245	1	0.687236	0.685108
KEGG_PATHWAY	bta04014:Ras signaling pathway	25	2.62605	0.000527869	SHC1, PDGFB, PIK3R2, PLA2G2D4, FGF2, EFNA4, IKBKB, RASSF1, GNG4, GNG7, RASSF5, PAK6, AKT1, PRKCG, PLA2G2F, PDGFRB, PLA2G12A, RASA4B, PGF, ZAP70, RALGAPB, RASA3, KIT, RIN1, FGFR1	441	245	9341	2.16137	0.156796	0.144848	0.144399
KEGG_PATHWAY	bta04510:Focal adhesion	20	2.10084	0.00328635	PDGFRB, PRKCG, MYLK2, ITGB5, ITGA3, SHC1, PDGFB, TNC, PIK3R2, PGF, ARHGAP35, CCND3, COL4A1, ITGA11, PAK6, AKT1, FLNB, FYN, PPP1R12C, MYL9	441	203	9341	2.08684	0.654664	0.265372	0.264551
KEGG_PATHWAY	bta04810:Regulation of actin cytoskeleton	22	2.31092	0.0023645	PDGFRB, MYLK2, ACTR2, ITGB5, ITGA3, LIMK2, CHRM4, PDGFB, PIK3R2, FGF2, C8A, FGD1, ARHGAP35, FGD3, SPATA13, ITGA11, PAK6, AKT1, WASF2, PPP1R12C, MYL9, FGFR1	441	227	9341	2.05282	0.534498	0.254578	0.25379
KEGG_PATHWAY	bta04725:Cholinergic synapse	11	1.15546	0.0421692	PRKCG, CREB3L3, GNG4, GNG7, CHRM4, CREB3L2, AKT1, PIK3R2, FYN, ADCY6, KCNJ2	441	114	9341	2.04382	0.999999	0.687236	0.685108
KEGG_PATHWAY	bta04660:T cell receptor signaling pathway	12	1.2605	0.0334369	IKBKB, ZAP70, CD8A, PPP2R5B, PAK6, AKT1, PIK3R2, PPP2R5D, FYN, NFATC1, CD247, MAPK14	441	125	9341	2.03341	0.999983	0.687236	0.685108
KEGG_PATHWAY	bta04928:Parathyroid hormone synthesis, secretion and action	10	1.05042	0.0589248	PRKCG, RXRB, MEF2A, EGR1, CREB3L3, MMP15, CREB3L2, LRP5, ADCY6, FGFR1	441	105	9341	2.01728	1	0.687236	0.685108
KEGG_PATHWAY	bta05414:Dilated cardiomyopathy	10	1.05042	0.0618504	DTNA, ITGB5, SGCB, ITGA3, ITGA11, ATP2A3, ATP2A2, CACNG1, EMD, ADCY6	441	106	9341	1.99825	1	0.687236	0.685108
KEGG_PATHWAY	bta04142:Lysosome	13	1.36555	0.0293543	NAGA, CTNS, MCOLN1, SGSH, GGA2, AP3M2, GGA3, SMPD1, LAMP2, ATP6V0A2, CTSD, AP1M2, CTSB	441	138	9341	1.99535	0.999934	0.687236	0.685108
KEGG_PATHWAY	bta04926:Relaxin signaling pathway	12	1.2605	0.0446704	CREB3L3, SHC1, COL4A1, GNG4, GNG7, CREB3L2, AKT1, PIK3R2, MAPK14, INSL3, ADCY6, TGFBR2	441	131	9341	1.94028	1	0.687236	0.685108
KEGG_PATHWAY	bta04931:Insulin resistance	10	1.05042	0.0744682	IKBKB, GYS1, PTPN1, PYGB, CREB3L3, CREB3L2, STAT3, AKT1, NR1H3, PIK3R2	441	110	9341	1.92558	1	0.687236	0.685108
KEGG_PATHWAY	bta05410:Hypertrophic cardiomyopathy	9	0.945378	0.0944383	DTNA, ITGB5, SGCB, ITGA3, ITGA11, ATP2A3, ATP2A2, CACNG1, EMD	441	99	9341	1.92558	1	0.786747	0.784311
KEGG_PATHWAY	bta04071:Sphingolipid signaling pathway	11	1.15546	0.0616336	PRKCG, CERS3, CERS5, SMPD1, PPP2R5B, AKT1, PIK3R2, PPP2R5D, FYN, MAPK14, CTSD	441	122	9341	1.9098	1	0.687236	0.685108
KEGG_PATHWAY	bta04668:TNF signaling pathway	11	1.15546	0.0732456	IKBKB, RPS6KA5, CREB3L3, IL1B, CREB3L2, DAB2IP, AKT1, PIK3R2, NOD2, TNFRSF1B, MAPK14	441	126	9341	1.84917	1	0.687236	0.685108
KEGG_PATHWAY	bta05224:Breast cancer	13	1.36555	0.0505235	WNT2B, SHC1, AXIN1, LRP5, PIK3R2, AXIN2, FGF2, DDB2, KIT, AKT1, WNT2, HES5, FGFR1	441	150	9341	1.83572	1	0.687236	0.685108
KEGG_PATHWAY	bta04310:Wnt signaling pathway	15	1.57563	0.0366196	INVS, PRKCG, RNF43, WNT2B, CTBP2, AXIN1, LRP5, NFATC1, AXIN2, RBX1, CCND3, SFRP1, DAAM2, LZTS2, WNT2	441	175	9341	1.81555	0.999994	0.687236	0.685108
KEGG_PATHWAY	bta04380:Osteoclast differentiation	12	1.2605	0.0686886	IKBKB, IFNGR1, IL1B, ATP2A3, ATP2A2, AKT1, PIK3R2, FYN, NFATC1, MAPK14, FOSL2, TGFBR2	441	141	9341	1.80267	1	0.687236	0.685108
KEGG_PATHWAY	bta04550:Signaling pathways regulating pluripotency of stem cells	12	1.2605	0.0743294	WNT2B, ID1, STAT3, AXIN1, AKT1, PIK3R2, AXIN2, MAPK14, WNT2, SMAD5, FGF2, FGFR1	441	143	9341	1.77746	1	0.687236	0.685108
KEGG_PATHWAY	bta05161:Hepatitis B	14	1.47059	0.0719564	PRKCG, YWHAB, STAT3, PIK3R2, NFATC1, MAPK14, TGFBR2, DDB2, IKBKB, MAVS, CREB3L3, CREB3L2, AKT1, MYD88	441	176	9341	1.68488	1	0.687236	0.685108
KEGG_PATHWAY	bta04015:Rap1 signaling pathway	17	1.78571	0.0470077	PDGFRB, PRKCG, CTNND1, PDGFB, PIK3R2, SIPA1L2, MAPK14, FGF2, EFNA4, ADCY6, PGF, ADORA2B, RASSF5, KIT, ID1, AKT1, FGFR1	441	215	9341	1.67481	1	0.687236	0.685108
KEGG_PATHWAY	bta05165:Human papillomavirus infection	27	2.83613	0.0128216	WNT2B, ITGB5, TNC, PIK3R2, UBE3A, IKBKB, CCND3, CREB3L3, CREB3L2, ATP6V0A2, AKT1, ATP6V0E2, HES2, WNT2, ATP6V1D, HES5, PDGFRB, HES6, ITGA3, AXIN1, PPP2R5B, PPP2R5D, AXIN2, DLG3, COL4A1, MFNG, ITGA11	441	347	9341	1.64812	0.984519	0.687236	0.685108
KEGG_PATHWAY	bta04010:MAPK signaling pathway	22	2.31092	0.0435675	PDGFRB, PRKCG, DUSP3, PDGFB, NFATC1, MAPK14, FGF2, EFNA4, MAPK8IP3, PGF, TGFBR2, IKBKB, PPP5C, RPS6KA5, IL1B, KIT, AKT1, FLNB, CACNG1, CD14, MYD88, FGFR1	441	299	9341	1.5585	0.999999	0.687236	0.685108
KEGG_PATHWAY	bta04020:Calcium signaling pathway	19	1.9958	0.0694772	PDGFRB, PRKCG, PTGFR, MYLK2, PTAFR, PDGFB, TFEB, ATP2A3, ATP2A2, NFATC1, MCOLN1, FGF2, P2RX4, PHKG1, CCKBR, ADORA2B, ORAI2, SLC25A31, FGFR1	441	262	9341	1.53606	1	0.687236	0.685108
KEGG_PATHWAY	bta05200:Pathways in cancer	39	4.09664	0.00865897	WNT2B, CTBP2, PDGFB, LRP5, KEAP1, PIK3R2, FGF2, ADCY6, RXRB, IKBKB, RASSF1, CCND3, RPS6KA5, GNG4, GNG7, RASSF5, AKT1, PIM2, WNT2, HES5, PRKCG, PDGFRB, IFNGR1, ITGA3, PLEKHG5, DAPK3, STAT3, AXIN1, AXIN2, PGF, TGFBR2, RBX1, DDB2, TRAF4, SMO, COL4A1, KIT, RARA, FGFR1	441	542	9341	1.52412	0.939736	0.559369	0.557638
KEGG_PATHWAY	bta04151:PI3K-Akt signaling pathway	25	2.62605	0.0953348	ITGB5, YWHAB, PDGFB, TNC, PIK3R2, FGF2, EFNA4, IKBKB, GYS1, CCND3, CREB3L3, GNG4, GNG7, CREB3L2, AKT1, PDGFRB, ITGA3, PPP2R5B, PPP2R5D, PGF, COL4A1, KIT, ITGA11, EIF4E2, FGFR1	441	384	9341	1.379	1	0.786747	0.784311
