# Supplementary material for: miRNA–protein–metabolite interaction network reveals the regulatory network and players of pregnancy regulation in dairy cows
Source: Front Cell Dev Biol. 2024 Aug 2;12:1377172. doi: 10.3389/fcell.2024.1377172 (PMC11329941; doi:10.3389/fcell.2024.1377172)
Supplement: Supplementary file 8 [file Table7.xlsx]

## Sheet: mirnet_mir_gene
Supplementary Table S7: miRNA – protein interactions in the early pregnancy stage of dairy cows
mirnet	mir_id	mir_acc	symbol	embl	entrez	experiment	pmid	score	MFE	note	miranda
mirnet-bta-1994	bta-mir-423-3p	MIMAT0003831	IGFBP2	ENSBTAG00000005596	282260	Predicted miRanda Score: 169	20799968	169	-25.14	predicted	1
mirnet-bta-8280	bta-mir-708	MIMAT0009367	PLIN2	ENSBTAG00000005718	280981	Predicted miRanda Score: 181	20799968	181	-26.21	predicted	1
mirnet-bta-13128	bta-mir-2305	MIMAT0011817	IGFBP2	ENSBTAG00000005596	282260	Predicted miRanda Score: 332	20799968	332	-58.11	predicted	1
mirnet-bta-14490	bta-mir-2316	MIMAT0011837	IGFBP2	ENSBTAG00000005596	282260	Predicted miRanda Score: 165	20799968	165	-27.75	predicted	1
mirnet-bta-19016	bta-mir-2360	MIMAT0011898	APOA2	ENSBTAG00000009212	505394	Predicted miRanda Score: 166	20799968	166	-27.15	predicted	1
mirnet-bta-25900	bta-mir-2415-3p	MIMAT0011979	PLIN2	ENSBTAG00000005718	280981	Predicted miRanda Score: 165	20799968	165	-29.82	predicted	1
mirnet-bta-27586	bta-mir-2430	MIMAT0012000	GOT1	ENSBTAG00000011960	281206	Predicted miRanda Score: 180	20799968	180	-30.44	predicted	1
mirnet-bta-28981	bta-mir-2438	MIMAT0012012	IGFBP2	ENSBTAG00000005596	282260	Predicted miRanda Score: 186	20799968	186	-33.56	predicted	1
mirnet-bta-29843	bta-mir-2442	MIMAT0012017	IGFBP2	ENSBTAG00000005596	282260	Predicted miRanda Score: 173	20799968	173	-26.04	predicted	1
mirnet-bta-30861	bta-mir-2449	MIMAT0012027	APOA2	ENSBTAG00000009212	505394	Predicted miRanda Score: 170	20799968	170	-27.66	predicted	1
mirnet-bta-40941	bta-mir-2897	MIMAT0013855	APOA2	ENSBTAG00000009212	505394	Predicted miRanda Score: 161	20799968	161	-26.7	predicted	1
mirnet-bta-46573	bta-mir-6535	MIMAT0025571	IGFBP2	ENSBTAG00000005596	282260	Predicted miRanda Score: 175	20799968	175	-26.08	predicted	1
mirnet-bta-47250	bta-mir-219	MIMAT0030444	PLIN2	ENSBTAG00000005718	280981	Predicted miRanda Score: 172	20799968	172	-27.69	predicted	1
