# Supplementary material for: miRNA–protein–metabolite interaction network reveals the regulatory network and players of pregnancy regulation in dairy cows
Source: Front Cell Dev Biol. 2024 Aug 2;12:1377172. doi: 10.3389/fcell.2024.1377172 (PMC11329941; doi:10.3389/fcell.2024.1377172)
Supplement: Supplementary file 9 [file Table8.xlsx]

## Sheet: miRWalk_miRNA_Targets (6)
Supplementary Table S8: An interaction between bta-miR-423-3p and IGFBP2 found by using miRWalk database in the early pregnancy stage of dairy cows.
mirna id	ref seq id	gene symbol	duplex	start	end	binding p	energy	accessibility	au	me	number_of_pairings	binding_region_length	longest_consecutive_pairings	position
bta-miR-423-3p	NM_174555	IGFBP2	AAGCTCGGTCTGAGGCCCCTCAGT#CTGAGGGAGGCCTGGTCGAGA#...(((((.((.(((((((((((.#)))))))..))))))))))).	436	457	1	-25.5	4.42356e-05	0.397	-10.9177	18	21	11	CDS
